# Supplementary material for: Transcriptional Modulation during Photomorphogenesis in Rice Seedlings
Source: Genes (Basel). 2024 Aug 14;15(8):1072. doi: 10.3390/genes15081072 (PMC11353317; doi:10.3390/genes15081072)
Supplement: Supplementary file 1 [file genes-15-01072-s001.zip]

Archive with 11 entries (11 files):
- Supplementary Figure S1.pdf
- Supplementary Figure S2.pdf
- Supplementary Figure S3.pdf
- Supplementary Figure S4.pdf
- Supplementary Figure S5.pdf
- Supplementary Table S1.pdf
- Supplementary Table S2.xlsx
- Supplementary Table S3.xlsx
- Supplementary Table S4.xlsx
- Supplementary Table S5.xlsx
- Supplementary Table S6.xlsx
