# Supplementary material for: Transcriptional Modulation during Photomorphogenesis in Rice Seedlings
Source: Genes (Basel). 2024 Aug 14;15(8):1072. doi: 10.3390/genes15081072 (PMC11353317; doi:10.3390/genes15081072)
Supplement: Supplementary file 1 [file genes-15-01072-s001.zip › Supplementary Table S2.xlsx]

## Sheet: Sheet1
Supplementary Table 2: Differentially expressed genes
Light upregulated genes	log2PostFC			Light downregulated genes	log2PostFC
OS04G0226600	9.89589			OS01G0644500	-9.86586
OS02G0594232	9.77548			OS11G0106550	-9.23736
OS01G0608101	8.72898			OS02G0586900	-8.73947
OS03G0281466	8.72433			OS07G0190600	-8.39659
OS09G0436850	8.3664			OS03G0826900	-8.27774
OS04G0477000	8.13995			OS05G0560900	-8.08891
OS01G0711800	8.07417			OS04G0609525	-7.80391
OS05G0548900	7.91144			OS11G0634350	-7.6877
OS01G0175600	7.87948			OS02G0782500	-7.52103
OS03G0406001	7.84928			OS08G0564400	-7.38309
OS10G0578950	7.74798			OS03G0278333	-7.33947
OS06G0216300	7.61696			OS01G0239150	-7.3235
OS11G0641800	7.58306			OS02G0730000	-7.19913
OS06G0111550	7.5706			OS11G0255300	-7.17445
OS03G0348200	7.5655			OS06G0197575	-7.17083
OS02G0731800	7.55471			OS03G0244200	-7.15334
OS07G0288700	7.52075			OS01G0348800	-6.81134
OS01G0663051	7.49242			OS03G0341600	-6.70545
OS02G0287900	7.47016			OS05G0298300	-6.66554
OS12G0125800	7.43169			OS02G0609000	-6.66418
OS01G0842400	7.42557			OS01G0883850	-6.64669
OS03G0283200	7.42251			OS10G0515100	-6.61208
OS01G0444100	7.41436			OS09G0503850	-6.58913
OS10G0190100	7.40532			OS04G0108101	-6.58034
OS02G0191650	7.35588			OS03G0397550	-6.56599
OS03G0375200	7.30378			OS03G0311000	-6.48181
OS12G0292400	7.3024			OS02G0217666	-6.41244
OS12G0199000	7.26875			OS01G0136000	-6.30884
OS06G0254300	7.24138			OS06G0722201	-6.29546
OS07G0142100	7.24051			OS06G0722600	-6.29546
OS10G0100700	7.23539			OS02G0656550	-6.29139
OS07G0543300	7.21238			OS11G0168250	-6.27109
OS07G0443500	7.19419			OS10G0542100	-6.26919
OS07G0677400	7.15583			OS01G0124401	-6.25223
OS01G0647200	7.12919			OS03G0560200	-6.23277
OS01G0101800	7.12479			OS05G0117300	-6.21453
OS10G0422583	7.10261			OS10G0443800	-6.17491
OS04G0309600	7.08544			OS01G0256500	-6.13031
OS10G0320100	7.07891			OS06G0497275	-6.1107
OS09G0494600	7.0188			OS12G0552400	-6.03925
OS03G0130100	7.01749			OS06G0336150	-5.93463
OS01G0976750	6.98634			OS01G0186400	-5.89623
OS12G0292301	6.97896			OS07G0679050	-5.89295
OS03G0826200	6.95161			OS02G0702351	-5.88919
OS11G0635500	6.9439			OS01G0199950	-5.87163
OS07G0178800	6.89555			OS01G0229800	-5.86887
OS01G0627800	6.89093			OS04G0107900	-5.85883
OS02G0114900	6.88826			OS09G0479900	-5.85412
OS03G0570800	6.86036			EPlOSAG00000016589	-5.82155
OS03G0844900	6.85288			EPlOSAG00000040884	-5.80762
OS01G0232000	6.85248			OS10G0109600	-5.77313
OS07G0558300	6.83779			OS11G0149200	-5.76831
OS07G0543100	6.82332			OS07G0188700	-5.73088
OS09G0522100	6.81797			OS03G0280400	-5.70694
OS01G0246400	6.80363			OS02G0257200	-5.70053
OS05G0214300	6.77204			OS03G0749650	-5.69133
OS06G0160000	6.76502			OS05G0195101	-5.68385
OS11G0116300	6.76322			OS11G0444700	-5.67126
OS01G0718700	6.76141			OS10G0492600	-5.65205
OS01G0720500	6.76094			OS06G0264200	-5.64343
OS06G0205100	6.75444			OS03G0737701	-5.6232
OS01G0869800	6.75173			OS01G0950866	-5.62314
OS07G0162100	6.72146			OS08G0529000	-5.61638
OS08G0485900	6.71657			OS06G0149700	-5.61492
OS01G0303300	6.71409			OS05G0195200	-5.60622
OS01G0965900	6.69859			OS08G0444440	-5.5801
OS04G0600300	6.69016			OS06G0497350	-5.56835
OS05G0500101	6.68876			OS06G0594300	-5.55194
OS04G0657300	6.6863			OS01G0368700	-5.51766
OS11G0130200	6.67446			OS05G0460350	-5.51468
EPlOSAG00000048271	6.66092			OS05G0355450	-5.50986
OS01G0186950	6.6311			OS02G0175850	-5.50557
OS10G0530500	6.61033			OS01G0764800	-5.49245
OS03G0742850	6.59944			OS03G0432100	-5.48266
OS11G0129000	6.59			OS01G0525350	-5.48167
OS06G0715300	6.58807			OS03G0334050	-5.45024
OS03G0775000	6.57503			OS10G0456000	-5.44248
OS01G0952800	6.56642			OS02G0578201	-5.42636
OS07G0693800	6.56203			OS12G0218100	-5.41932
OS01G0220700	6.55965			OS03G0405200	-5.40635
OS11G0566800	6.54638			OS11G0142101	-5.40497
OS01G0882800	6.53784			OS02G0550850	-5.40038
OS08G0468100	6.53405			OS01G0910800	-5.39681
OS12G0115700	6.52274			OS08G0130700	-5.39002
OS12G0543600	6.51954			OS12G0573900	-5.38195
OS12G0291400	6.50786			EPlOSAG00000016641	-5.38062
OS11G0621400	6.48914			OS04G0445100	-5.37746
OS11G0577866	6.46916			OS01G0267050	-5.34957
OS12G0169600	6.46189			OS08G0395700	-5.32135
OS03G0366350	6.46044			OS05G0125250	-5.28799
OS06G0107100	6.45884			OS03G0218500	-5.28492
OS05G0567600	6.45606			OS03G0266300	-5.28333
OS07G0586550	6.44881			OS03G0245800	-5.21495
OS07G0108350	6.44163			OS02G0161900	-5.2148
OS05G0458500	6.4261			OS03G0561283	-5.18081
OS12G0583300	6.41876			OS06G0514800	-5.15103
OS03G0399800	6.38639			OS05G0562200	-5.14343
OS11G0691100	6.3835			OS10G0552600	-5.123
OS01G0730500	6.36503			OS01G0954100	-5.11145
OS07G0178700	6.36336			OS02G0199800	-5.10304
OS02G0552600	6.35607			EPlOSAG00000013409	-5.08403
OS03G0843800	6.35171			OS04G0362375	-5.01021
OS04G0545300	6.3479			OS01G0187200	-5.00458
OS10G0195250	6.33847			OS04G0643800	-4.98151
EPlOSAG00000018210	6.33456			OS12G0512000	-4.97521
OS12G0107700	6.3252			OS02G0649300	-4.94836
OS02G0185300	6.32314			OS12G0148700	-4.93215
OS04G0490800	6.32102			EPlOSAG00000025431	-4.92836
OS04G0522500	6.30607			OS03G0648450	-4.91671
OS04G0354600	6.27949			OS03G0305100	-4.90707
OS05G0123300	6.27803			OS06G0302000	-4.90601
OS05G0548950	6.27557			EPlOSAG00000042196	-4.90341
OS06G0476200	6.26744			OS06G0713000	-4.89503
OS04G0632600	6.26577			OS06G0300333	-4.87448
OS06G0107700	6.25416			OS08G0518800	-4.87266
OS12G0420000	6.23914			OS03G0175800	-4.86529
OS11G0528500	6.21771			OS09G0109600	-4.86178
OS01G0823600	6.18365			OS01G0654400	-4.82944
OS01G0716900	6.17698			OS08G0398500	-4.82612
OS02G0589000	6.16847			OS02G0259900	-4.8017
OS04G0578600	6.15618			OS03G0834300	-4.79995
OS05G0508900	6.15401			EPlOSAG00000019248	-4.78298
OS10G0320201	6.14293			OS02G0465900	-4.7611
OS04G0650700	6.13967			OS09G0246300	-4.73121
OS07G0243150	6.13616			OS06G0129100	-4.72124
OS09G0256700	6.13206			OS08G0496100	-4.71911
OS03G0782200	6.12853			EPlOSAG00000012264	-4.71397
OS04G0690800	6.12289			OS05G0402900	-4.70493
OS01G0332800	6.11755			OS09G0135100	-4.69911
OS09G0508200	6.10828			OS07G0147550	-4.66804
OS01G0287600	6.10463			OS02G0771500	-4.65335
OS11G0153500	6.09883			OS01G0391100	-4.65121
OS03G0137600	6.08818			OS06G0142200	-4.64691
OS08G0468200	6.08817			OS07G0147500	-4.63774
OS08G0468801	6.08817			EPlOSAG00000040598	-4.63262
OS06G0294950	6.08698			OS08G0426900	-4.63185
OS03G0431600	6.08694			OS04G0275950	-4.63048
OS09G0460500	6.08284			OS08G0235183	-4.60568
OS11G0262600	6.06593			OS10G0516900	-4.6004
OS08G0262500	6.05805			OS10G0329900	-4.60005
OS04G0111225	6.05575			OS01G0681650	-4.58136
OS12G0115150	6.04304			OS04G0551600	-4.57514
OS02G0103850	6.03721			OS12G0428000	-4.56088
OS10G0377150	6.03503			OS07G0664600	-4.54943
OS09G0125766	6.02738			OS01G0681600	-4.53003
OS08G0379400	6.01938			OS09G0114700	-4.52884
OS11G0242800	6.00975			OS11G0239200	-4.51093
OS03G0113750	5.99936			OS01G0794400	-4.50631
OS02G0661100	5.99474			OS06G0335900	-4.50327
OS11G0136400	5.99254			OS06G0349800	-4.50312
OS03G0757200	5.96412			OS06G0114651	-4.4973
OS03G0837850	5.95558			OS07G0209100	-4.48967
OS08G0162600	5.95118			OS06G0498800	-4.48548
OS06G0176801	5.93878			OS05G0576500	-4.47881
OS06G0178601	5.93878			OS01G0266800	-4.47578
OS08G0474000	5.93447			OS04G0480801	-4.45876
OS06G0288300	5.93114			OS04G0674700	-4.44772
OS07G0142900	5.91156			OS06G0497200	-4.44446
OS01G0804400	5.90765			OS11G0701800	-4.4436
OS07G0594400	5.89932			OS10G0470100	-4.43946
OS03G0574900	5.89013			OS08G0189200	-4.40924
OS02G0770800	5.88806			OS03G0607200	-4.40826
OS07G0677500	5.88627			EPlOSAG00000035510	-4.38478
OS10G0555700	5.88608			EPlOSAG00000035621	-4.38478
OS04G0668800	5.8839			EPlOSAG00000035732	-4.38478
OS12G0181533	5.88293			EPlOSAG00000035843	-4.38478
OS01G0639900	5.87868			EPlOSAG00000035954	-4.38478
OS04G0412100	5.87548			EPlOSAG00000036066	-4.38478
OS09G0522000	5.86861			OS03G0199500	-4.38068
OS01G0352100	5.85749			OS03G0826800	-4.37734
OS05G0579600	5.85589			OS05G0324650	-4.36256
OS07G0558400	5.85112			OS10G0572300	-4.36199
OS08G0565750	5.85027			OS03G0817300	-4.35817
OS11G0264500	5.84204			OS03G0305150	-4.35258
OS12G0590500	5.82676			EPlOSAG00000019888	-4.34861
OS05G0429751	5.81374			EPlOSAG00000019899	-4.34861
OS06G0611700	5.80607			EPlOSAG00000019910	-4.34861
OS12G0433700	5.80126			EPlOSAG00000019921	-4.34861
OS04G0459500	5.79924			EPlOSAG00000019932	-4.34861
OS04G0429600	5.79909			OS05G0516550	-4.34783
OS02G0258200	5.78947			EPlOSAG00000045535	-4.34549
OS05G0500000	5.78328			OS02G0259850	-4.32631
OS12G0435200	5.77946			OS08G0518900	-4.32541
OS03G0725200	5.7699			OS03G0124500	-4.3237
OS02G0280500	5.76035			OS07G0124900	-4.31524
OS02G0561500	5.76031			OS07G0125500	-4.31524
OS05G0177500	5.75482			OS07G0126301	-4.31524
OS06G0317400	5.74815			OS11G0535525	-4.31284
OS06G0711700	5.74748			OS04G0682051	-4.31242
OS10G0577400	5.74035			OS11G0505300	-4.30817
OS03G0103200	5.73339			OS01G0846150	-4.30592
OS12G0146625	5.73286			OS01G0337180	-4.30401
OS02G0677300	5.70673			OS02G0498666	-4.29778
OS04G0649150	5.70325			OS10G0558725	-4.2946
OS07G0677350	5.69455			OS06G0725000	-4.28986
OS12G0182700	5.68736			OS01G0318400	-4.28133
OS04G0196200	5.68567			OS03G0803066	-4.27567
OS03G0703300	5.68304			OS03G0291500	-4.26742
OS04G0518400	5.67809			OS08G0539400	-4.25764
OS10G0516100	5.67607			OS05G0198950	-4.25603
OS04G0585900	5.66838			OS09G0451266	-4.23254
OS11G0691050	5.66356			OS06G0529900	-4.21968
OS02G0280850	5.65876			EPlOSAG00000049475	-4.21813
OS03G0625300	5.65271			OS04G0684100	-4.2102
OS12G0152000	5.63826			OS04G0387300	-4.20989
EPlOSAG00000001256	5.61697			OS07G0597100	-4.20118
OS12G0199500	5.61245			OS02G0180800	-4.1993
OS03G0576200	5.60508			OS06G0714432	-4.19841
OS01G0712501	5.60143			OS11G0181200	-4.19355
OS03G0375601	5.58715			OS10G0517050	-4.19037
OS01G0735300	5.58573			OS01G0773350	-4.18952
OS12G0140000	5.58408			OS01G0184200	-4.17609
OS10G0444850	5.58066			OS11G0440866	-4.16586
OS02G0513100	5.5768			OS03G0205800	-4.15849
OS10G0576100	5.57393			OS10G0546400	-4.1517
OS06G0147275	5.57385			OS04G0589800	-4.14097
OS01G0940000	5.56449			OS05G0381400	-4.128
OS08G0335500	5.55837			OS06G0695400	-4.12697
OS03G0283000	5.5475			OS06G0335975	-4.11461
OS02G0138100	5.53821			OS05G0355400	-4.11231
OS08G0139700	5.53794			OS07G0568700	-4.10065
OS01G0919400	5.53645			OS08G0440300	-4.09842
OS06G0136300	5.5286			OS05G0491200	-4.09575
OS04G0429500	5.5271			OS04G0323800	-4.09447
OS12G0226700	5.5265			OS05G0245700	-4.08848
OS04G0561500	5.50642			OS03G0603200	-4.08759
OS03G0233900	5.50491			OS02G0122100	-4.08369
OS04G0111200	5.50201			OS11G0256900	-4.07875
OS04G0638401	5.50168			OS04G0573900	-4.0774
OS10G0529700	5.50096			OS10G0546100	-4.07171
OS03G0279950	5.50066			EPlOSAG00000024434	-4.06932
OS01G0784725	5.49432			OS01G0120700	-4.06831
OS11G0691280	5.49181			OS02G0555300	-4.06369
OS11G0530700	5.48763			OS06G0142300	-4.06154
OS05G0551700	5.486			OS03G0141800	-4.06048
OS01G0678100	5.46959			OS03G0750000	-4.05102
OS01G0638600	5.46213			OS11G0533400	-4.04172
OS09G0502500	5.46012			OS03G0160000	-4.04113
OS03G0210350	5.45776			OS12G0637800	-4.04043
OS01G0209800	5.45737			OS03G0348900	-4.04043
OS08G0459333	5.45626			OS03G0764300	-4.03943
OS04G0674750	5.45576			OS03G0638250	-4.03842
OS09G0524001	5.45533			OS12G0506700	-4.03198
OS06G0549900	5.44933			OS03G0198600	-4.02459
OS03G0805900	5.4371			OS10G0456100	-4.01306
OS01G0389700	5.43649			OS10G0403800	-4.00908
OS05G0326625	5.42706			OS02G0807000	-4.00753
OS09G0482640	5.42572			OS05G0554000	-4.00495
OS11G0105775	5.41202			OS02G0759800	-4.00103
OS12G0236225	5.40801			OS04G0688300	-3.99976
OS04G0604251	5.40651			OS02G0136150	-3.99387
OS07G0600000	5.40624			OS07G0281000	-3.99111
OS03G0399950	5.40424			OS03G0712733	-3.98803
OS11G0136450	5.39887			EPlOSAG00000020788	-3.98381
OS12G0488900	5.39229			OS03G0416500	-3.98164
OS02G0110101	5.38714			OS05G0249500	-3.979
OS02G0716600	5.38508			OS10G0492900	-3.97771
OS03G0399900	5.38458			OS05G0130100	-3.97647
OS06G0131001	5.36793			OS08G0430300	-3.97421
OS01G0215500	5.36704			OS09G0482600	-3.9733
OS06G0136600	5.3463			OS05G0125400	-3.97027
OS09G0482650	5.34582			OS03G0342900	-3.96948
OS11G0150700	5.34466			OS01G0883800	-3.96602
OS06G0127800	5.33442			OS02G0622500	-3.96043
OS03G0133825	5.31898			OS06G0649600	-3.95327
OS04G0286300	5.31342			OS02G0682700	-3.9496
OS10G0162300	5.29332			OS02G0797100	-3.94912
OS10G0430200	5.29196			OS07G0405700	-3.94837
OS09G0481800	5.28954			OS11G0151600	-3.94231
OS01G0750400	5.2859			OS02G0256500	-3.94146
OS04G0531750	5.28187			OS02G0731500	-3.94137
OS03G0128800	5.27895			OS03G0219350	-3.9403
OS01G0495701	5.27794			OS07G0185200	-3.93003
OS02G0129900	5.26886			OS01G0532700	-3.92905
OS10G0533100	5.26775			OS08G0158400	-3.91951
OS04G0353600	5.26685			OS07G0638300	-3.91619
OS12G0555600	5.26635			OS08G0298800	-3.9123
OS01G0566500	5.26132			OS11G0126900	-3.91139
OS01G0866400	5.25906			OS09G0482400	-3.90943
OS02G0594166	5.25041			OS01G0867400	-3.90655
OS09G0530800	5.24949			OS03G0220700	-3.90596
OS12G0226900	5.24578			OS04G0436400	-3.90561
OS04G0304750	5.24188			OS03G0750100	-3.90244
OS03G0757100	5.23613			OS02G0253150	-3.89837
OS07G0658400	5.23412			OS05G0299000	-3.89081
OS02G0781400	5.22997			OS05G0179100	-3.87736
OS03G0416200	5.22504			OS01G0176100	-3.86819
OS02G0285800	5.22379			OS02G0186200	-3.86705
OS02G0129800	5.22308			OS01G0719100	-3.85814
OS11G0302750	5.21957			OS03G0189400	-3.85796
OS08G0462900	5.21168			OS05G0549800	-3.85774
OS04G0467901	5.20446			OS08G0385000	-3.85559
OS11G0644600	5.19679			OS04G0462500	-3.85504
OS11G0103000	5.18946			OS02G0178600	-3.85195
OS11G0530600	5.18753			OS01G0917100	-3.84893
OS12G0231000	5.17292			OS07G0597050	-3.83418
OS03G0736900	5.16856			OS12G0585300	-3.83033
OS11G0267000	5.14481			OS10G0558801	-3.81766
OS06G0661800	5.14443			OS12G0255850	-3.81527
OS10G0196400	5.13408			OS03G0272900	-3.81397
OS02G0204400	5.12297			OS08G0485800	-3.81252
OS07G0170200	5.12173			OS12G0573600	-3.81112
OS09G0426500	5.11776			OS11G0599101	-3.80743
OS05G0438700	5.10962			OS03G0277650	-3.80104
OS11G0138400	5.10633			OS04G0661250	-3.79666
OS01G0761000	5.10435			OS08G0234050	-3.79113
OS04G0445700	5.09701			OS06G0612800	-3.78526
OS03G0729300	5.09591			OS08G0493500	-3.77911
OS01G0608000	5.08382			OS06G0295900	-3.77842
OS02G0751600	5.08261			OS12G0110150	-3.77549
OS11G0236200	5.0809			OS07G0155100	-3.77528
OS01G0498300	5.07916			OS07G0529800	-3.77499
OS03G0153100	5.07781			OS09G0491756	-3.7683
OS03G0302800	5.06104			OS06G0201000	-3.76347
OS09G0522200	5.05862			OS05G0269100	-3.75902
OS01G0226600	5.05742			OS04G0616550	-3.75386
OS02G0704300	5.04714			OS03G0353000	-3.74572
OS01G0971800	5.04512			OS12G0548501	-3.74217
OS01G0511600	5.04296			OS01G0371500	-3.74075
OS03G0267300	5.03837			OS03G0755700	-3.7388
OS04G0623800	5.03681			OS01G0745850	-3.72543
OS01G0712600	5.0361			OS03G0231650	-3.72215
OS06G0216350	5.03568			OS09G0437500	-3.71867
OS09G0425200	5.03197			OS04G0601500	-3.71386
OS02G0697400	5.02878			OS09G0246500	-3.71214
OS06G0683700	5.02799			OS03G0300400	-3.69463
OS08G0187900	5.02573			OS03G0164300	-3.68997
OS07G0408500	5.02405			OS11G0306400	-3.68971
OS09G0511900	5.0215			OS01G0851600	-3.68877
OS12G0133300	5.02096			OS05G0267900	-3.68583
OS06G0687000	5.01477			OS03G0324300	-3.67854
OS09G0482900	5.0136			OS08G0486200	-3.67849
OS03G0310701	5.01193			OS03G0161600	-3.66659
OS03G0290300	5.00622			EPlOSAG00000016924	-3.66202
OS10G0394100	5.00392			OS02G0139500	-3.65977
OS01G0931200	4.98956			OS09G0509800	-3.65924
OS11G0155900	4.98496			OS11G0239900	-3.6572
OS10G0196000	4.98189			OS07G0591700	-3.64187
OS04G0482900	4.98072			OS03G0182800	-3.64022
OS06G0591400	4.97895			OS10G0173000	-3.63741
OS10G0506200	4.97881			OS03G0285300	-3.63305
OS05G0460600	4.97849			OS05G0489600	-3.62429
OS04G0659100	4.97833			OS09G0451400	-3.6191
OS05G0161500	4.97798			OS02G0127800	-3.61688
OS06G0601500	4.97696			OS11G0659200	-3.61668
OS03G0310600	4.97599			OS01G0652300	-3.6085
OS09G0491820	4.97156			OS05G0523300	-3.60501
OS02G0314300	4.95161			OS03G0794900	-3.604
OS09G0119600	4.94713			OS08G0559501	-3.60092
OS07G0115300	4.94226			OS07G0507850	-3.59875
OS03G0672400	4.94204			OS02G0533800	-3.59059
OS10G0573700	4.94192			OS03G0199300	-3.58814
OS08G0276100	4.93991			OS01G0720700	-3.58254
OS01G0205200	4.93684			OS07G0537900	-3.57908
OS06G0176850	4.93127			OS01G0740300	-3.57631
OS06G0178650	4.93127			EPlOSAG00000024533	-3.57462
OS06G0316300	4.92036			OS10G0550200	-3.57456
OS10G0555600	4.91428			OS09G0292900	-3.57436
OS10G0196100	4.91233			OS10G0437500	-3.57244
OS11G0107700	4.91216			OS03G0109350	-3.56441
OS12G0616000	4.91014			OS01G0934900	-3.56115
OS12G0115801	4.90862			OS12G0211900	-3.56046
OS12G0576732	4.9029			OS03G0356498	-3.54621
OS07G0656600	4.89785			EPlOSAG00000047332	-3.54416
OS01G0343500	4.89651			OS08G0230600	-3.53458
OS05G0122650	4.89412			OS06G0696450	-3.53141
OS07G0551700	4.89081			OS01G0259966	-3.52926
OS10G0463200	4.88647			OS03G0231600	-3.5284
OS03G0129300	4.88499			OS09G0292400	-3.51804
OS05G0135500	4.88494			OS01G0318202	-3.51543
OS02G0764500	4.88312			OS07G0184500	-3.51441
OS01G0646000	4.88297			OS07G0671000	-3.51388
OS10G0317950	4.87275			OS01G0686300	-3.51351
OS04G0459900	4.86987			OS09G0376400	-3.51096
OS09G0436900	4.86756			OS12G0617175	-3.50357
OS01G0218200	4.86593			OS03G0648400	-3.50005
OS09G0439000	4.86415			OS09G0498200	-3.49549
OS02G0698000	4.85546			OS02G0535901	-3.4941
OS04G0598900	4.85406			OS04G0493400	-3.49177
OS08G0507100	4.8535			OS02G0244650	-3.48936
OS06G0294600	4.84652			OS08G0535200	-3.48902
OS01G0176500	4.84241			EPlOSAG00000045528	-3.48623
OS03G0705800	4.83808			OS12G0639650	-3.48405
OS12G0420200	4.83487			OS02G0739650	-3.47778
OS01G0276900	4.83208			OS02G0145600	-3.47611
OS02G0308400	4.82949			OS12G0288400	-3.47172
OS08G0332150	4.82933			OS06G0697200	-3.46857
OS11G0236100	4.82805			OS01G0931600	-3.46701
OS10G0560400	4.82794			OS10G0365050	-3.4613
OS07G0112100	4.82227			OS09G0451133	-3.46112
OS08G0562800	4.81934			OS05G0496000	-3.45995
OS01G0795200	4.81811			OS05G0171000	-3.45175
OS05G0186300	4.81317			OS09G0280750	-3.4508
OS01G0959100	4.80716			OS02G0753800	-3.44878
OS04G0119000	4.80636			OS08G0422500	-3.44468
OS02G0151300	4.80465			OS05G0424300	-3.43821
OS07G0414000	4.79949			OS11G0106900	-3.43428
OS03G0174200	4.79845			OS01G0641750	-3.42683
OS06G0101600	4.79629			OS08G0361300	-3.4267
OS08G0531100	4.7931			OS07G0154900	-3.42661
OS04G0174900	4.78921			OS05G0541400	-3.42366
OS02G0110200	4.78513			OS06G0167500	-3.42069
OS01G0734000	4.7849			OS06G0534900	-3.41492
OS03G0251425	4.78468			OS01G0588550	-3.4145
OS07G0108100	4.78192			OS07G0169600	-3.41423
OS12G0547500	4.78104			OS09G0509700	-3.41291
OS03G0388100	4.7754			OS11G0524900	-3.41224
OS10G0419600	4.76639			OS11G0444900	-3.40986
OS04G0121100	4.76345			OS03G0336200	-3.4089
OS06G0611900	4.76313			OS01G0652650	-3.40461
OS06G0132400	4.7537			OS10G0437550	-3.39616
OS02G0699433	4.74949			EPlOSAG00000040472	-3.39398
OS07G0509800	4.7379			OS02G0630000	-3.39271
OS03G0748100	4.73755			OS03G0259400	-3.39182
OS01G0904400	4.73606			OS10G0462200	-3.3861
OS01G0228901	4.73404			OS12G0564701	-3.38123
OS01G0102600	4.73202			OS01G0918400	-3.37681
OS07G0298900	4.7319			OS04G0630100	-3.37503
OS02G0823100	4.72937			OS01G0187300	-3.37365
OS06G0597900	4.72826			OS12G0637400	-3.37096
OS07G0685500	4.72014			OS06G0334400	-3.36775
OS04G0539000	4.70801			OS05G0361700	-3.3651
OS03G0214100	4.70328			OS02G0626100	-3.35769
OS04G0419600	4.70228			OS03G0578300	-3.34923
OS12G0194900	4.69172			OS10G0504900	-3.34274
OS11G0107600	4.69168			OS04G0493600	-3.34217
OS03G0297800	4.69054			OS04G0617050	-3.33815
OS04G0597866	4.68077			OS11G0182200	-3.33555
OS07G0548300	4.68075			EPlOSAG00000049942	-3.33553
OS09G0307300	4.67898			OS01G0652375	-3.33546
OS12G0204550	4.67431			OS03G0403400	-3.33517
OS11G0580000	4.67415			OS09G0490400	-3.33307
OS01G0945300	4.67363			OS11G0602750	-3.33298
OS07G0513000	4.65128			OS01G0719125	-3.3325
OS02G0765900	4.64087			OS11G0307300	-3.33234
OS04G0188500	4.6406			OS08G0435800	-3.33012
OS04G0177300	4.63745			OS11G0685100	-3.32883
OS11G0208900	4.63728			OS01G0144900	-3.32807
OS03G0770900	4.6352			OS04G0494100	-3.32494
OS02G0137600	4.6349			OS09G0554200	-3.32238
OS07G0510500	4.63424			OS03G0305400	-3.31882
OS02G0810200	4.62892			OS05G0314700	-3.31557
OS04G0344100	4.62877			OS07G0621600	-3.31375
OS11G0302800	4.62832			OS01G0152800	-3.31141
OS12G0437800	4.62813			OS03G0151201	-3.31126
OS07G0283125	4.62323			OS03G0307850	-3.30353
OS01G0175700	4.61486			OS09G0482100	-3.30246
OS03G0102700	4.61443			EPlOSAG00000016945	-3.29974
OS03G0245200	4.61368			OS06G0246500	-3.29809
OS09G0417800	4.61275			OS04G0480700	-3.29519
OS09G0346500	4.60812			OS02G0216000	-3.29334
OS02G0589400	4.60557			OS06G0711600	-3.29218
OS04G0571600	4.60399			OS09G0287000	-3.28656
OS07G0212200	4.60327			OS11G0209600	-3.28567
OS07G0108300	4.59518			OS05G0467400	-3.28312
OS10G0510500	4.58944			OS05G0258400	-3.28123
OS03G0650200	4.58639			OS04G0461700	-3.28106
OS03G0712100	4.58478			OS01G0652600	-3.28018
OS10G0104900	4.58135			OS06G0550266	-3.27933
OS01G0959900	4.58051			OS01G0346250	-3.27748
OS09G0330000	4.58016			OS05G0151200	-3.2769
OS11G0150100	4.57872			OS05G0196200	-3.27599
OS05G0401100	4.57799			OS11G0211800	-3.27083
OS05G0496200	4.57741			OS07G0414200	-3.26982
OS03G0618300	4.57626			OS04G0505400	-3.26889
OS02G0459300	4.57386			OS06G0682900	-3.26819
OS03G0158300	4.57063			OS10G0343500	-3.26128
OS07G0188249	4.56971			OS03G0239300	-3.2609
OS03G0172100	4.56946			OS06G0648500	-3.26049
OS09G0556800	4.56601			OS05G0172800	-3.25977
OS02G0532800	4.56336			OS08G0486867	-3.25861
OS09G0518000	4.56277			OS03G0416400	-3.25577
OS03G0103100	4.56272			OS03G0626900	-3.25496
OS12G0263200	4.56207			EPlOSAG00000049332	-3.25367
OS01G0106400	4.55726			OS03G0760000	-3.25174
OS08G0545700	4.55369			OS01G0110400	-3.25159
OS12G0263600	4.55246			OS03G0666800	-3.2483
OS10G0536500	4.54995			OS06G0714800	-3.24692
OS04G0552000	4.53506			OS01G0194300	-3.24505
OS03G0149300	4.53476			OS07G0598200	-3.23937
OS06G0155500	4.53394			EPlOSAG00000003823	-3.23834
OS05G0515200	4.53322			OS05G0471116	-3.23658
OS05G0427400	4.53055			OS04G0611300	-3.23409
OS10G0317900	4.52908			OS04G0667800	-3.23095
OS07G0167500	4.529			OS10G0513900	-3.22704
OS05G0503650	4.52714			OS03G0390633	-3.2244
OS03G0684700	4.52609			OS03G0379650	-3.21923
OS06G0671800	4.52341			OS02G0233200	-3.21813
OS01G0963600	4.52115			OS03G0158500	-3.21294
OS07G0143000	4.51586			OS07G0173200	-3.21217
OS03G0234900	4.51321			OS04G0555300	-3.21159
OS01G0805300	4.51067			OS02G0753900	-3.2109
OS02G0705100	4.5061			OS05G0533900	-3.20872
OS02G0192700	4.50427			OS03G0133850	-3.20143
OS03G0152600	4.50312			OS02G0186100	-3.19976
OS01G0685900	4.5015			EPlOSAG00000052385	-3.19631
OS01G0126200	4.5009			OS04G0466000	-3.19507
OS12G0120000	4.49983			OS06G0473800	-3.19385
OS01G0912700	4.49952			OS12G0637200	-3.19221
OS02G0581100	4.49833			OS03G0689900	-3.19189
OS09G0286300	4.49491			OS02G0805100	-3.19177
OS12G0565800	4.48976			OS03G0227800	-3.18461
OS08G0553800	4.48771			OS10G0370800	-3.17915
OS08G0566600	4.48659			OS04G0510900	-3.17835
OS01G0871600	4.47822			OS01G0805400	-3.17279
OS03G0846900	4.47578			OS08G0196200	-3.16777
OS01G0238500	4.4757			OS08G0485700	-3.16713
OS11G0635300	4.47539			OS04G0306400	-3.1644
OS01G0784700	4.47113			EPlOSAG00000004351	-3.16194
OS12G0529800	4.46772			OS04G0480900	-3.161
OS02G0742800	4.46714			OS05G0219900	-3.15909
OS01G0856000	4.46085			OS11G0430000	-3.15657
OS11G0514100	4.4594			OS03G0345100	-3.14653
OS11G0104300	4.45494			OS09G0455750	-3.14477
OS07G0601600	4.45059			OS05G0461600	-3.13978
OS01G0357150	4.43824			OS07G0665000	-3.13915
OS01G0651350	4.43625			OS06G0654900	-3.13815
OS10G0521900	4.42309			OS05G0125350	-3.13644
OS01G0862200	4.42248			OS01G0625300	-3.12803
OS05G0113900	4.42184			OS04G0571200	-3.12204
OS05G0375600	4.4205			OS11G0514500	-3.1212
OS04G0406600	4.41912			OS03G0351800	-3.11968
OS01G0214600	4.4188			OS02G0197900	-3.11961
OS05G0582300	4.41303			OS11G0605800	-3.11876
OS12G0534200	4.41286			OS03G0623100	-3.11787
OS01G0894100	4.40925			OS08G0184600	-3.11778
OS02G0744000	4.4074			OS04G0549650	-3.1164
OS01G0896300	4.40459			OS06G0726200	-3.11387
OS01G0829000	4.3991			OS07G0196900	-3.11196
OS08G0465700	4.39656			OS11G0206150	-3.10842
OS06G0145800	4.38973			OS05G0168800	-3.10667
OS06G0683800	4.38771			OS08G0565450	-3.10641
OS01G0303000	4.38275			OS07G0507700	-3.10627
OS02G0834700	4.38112			OS02G0170500	-3.10592
OS11G0482400	4.37799			OS03G0114700	-3.10215
OS06G0127100	4.3736			OS04G0472600	-3.09916
OS04G0645100	4.37023			OS08G0203800	-3.09879
OS01G0770700	4.36843			OS02G0174300	-3.09667
OS06G0506200	4.3662			OS01G0176400	-3.09513
OS12G0102600	4.36536			OS05G0132400	-3.09386
OS06G0102100	4.36176			OS01G0124200	-3.09347
OS02G0649400	4.36175			OS04G0674400	-3.09268
OS08G0101100	4.3586			OS06G0595900	-3.09037
OS04G0379700	4.35831			OS03G0306900	-3.08992
OS01G0118400	4.35378			OS07G0542400	-3.08901
OS04G0514600	4.3493			OS11G0250000	-3.08742
OS09G0250300	4.3492			OS02G0460200	-3.0843
OS02G0608900	4.34773			OS11G0608000	-3.08412
OS04G0447166	4.34276			OS08G0277300	-3.0824
OS03G0635000	4.33747			OS04G0486950	-3.08064
OS01G0938100	4.33409			OS03G0594500	-3.07963
OS03G0129400	4.33084			OS02G0712600	-3.07958
OS02G0122500	4.32839			OS08G0104400	-3.07801
OS01G0108800	4.32761			OS02G0644000	-3.07582
OS03G0284500	4.32457			OS05G0564000	-3.07409
OS01G0294700	4.32425			OS09G0107900	-3.06713
OS02G0755900	4.32184			OS10G0470900	-3.06521
OS07G0171100	4.31819			OS11G0620150	-3.06494
OS02G0703600	4.31787			OS06G0110200	-3.06464
OS11G0120200	4.31677			OS03G0827650	-3.06367
OS03G0254200	4.31414			OS02G0152200	-3.063
OS02G0618100	4.31277			OS01G0175500	-3.06262
OS04G0228100	4.31053			OS01G0313600	-3.05921
OS02G0280700	4.30417			OS08G0432000	-3.05892
OS04G0462300	4.30232			OS04G0106000	-3.0583
OS01G0866200	4.30086			OS10G0391500	-3.05829
OS01G0191800	4.29828			OS06G0170500	-3.05757
OS03G0183500	4.29712			OS03G0702500	-3.05745
OS02G0323000	4.29254			OS12G0503000	-3.05312
OS05G0531000	4.29222			OS06G0702100	-3.05279
OS05G0211100	4.29212			OS01G0202500	-3.05222
OS01G0600900	4.28735			OS10G0107600	-3.04653
OS02G0815200	4.27905			OS06G0349750	-3.04613
OS12G0139400	4.27897			OS01G0910300	-3.04514
OS03G0785200	4.27628			OS05G0131900	-3.04432
OS06G0176300	4.2753			EPlOSAG00000008516	-3.04003
OS06G0177600	4.2753			OS01G0781000	-3.03847
OS12G0124700	4.27512			OS10G0537500	-3.03551
OS06G0589500	4.27344			OS08G0368777	-3.03376
OS06G0726800	4.27308			OS01G0178500	-3.03226
OS07G0695200	4.27164			OS01G0137066	-3.03223
OS03G0244000	4.26833			OS09G0103150	-3.03121
OS03G0114100	4.2683			OS05G0128900	-3.02955
OS10G0492300	4.25839			OS04G0173300	-3.02777
OS10G0491000	4.25839			OS03G0861200	-3.02718
OS08G0434300	4.25666			OS03G0231400	-3.02638
OS11G0286800	4.25584			OS04G0659000	-3.02061
OS06G0714700	4.25479			OS10G0444400	-3.01918
OS08G0351200	4.25359			OS05G0557200	-3.0149
OS09G0460300	4.25008			OS08G0397900	-3.0146
OS07G0413800	4.24999			OS09G0447300	-3.01038
OS04G0591000	4.24989			OS07G0663800	-3.01031
OS01G0692300	4.24548			OS03G0285700	-3.00739
OS06G0725900	4.24281			EPlOSAG00000009978	-3.00721
OS07G0162200	4.24121			OS02G0289500	-3.00576
OS11G0103400	4.23966			OS01G0183800	-3.00556
OS02G0699466	4.23862			OS10G0361876	-3.00523
OS07G0105750	4.23604			OS06G0547400	-3.00384
OS08G0411200	4.23457			OS07G0648100	-2.99972
OS07G0489800	4.22928			OS04G0659850	-2.99541
OS12G0257600	4.22654			OS03G0402000	-2.99347
OS01G0728100	4.22504			OS06G0220000	-2.99234
OS07G0562700	4.22421			OS05G0163500	-2.99174
OS06G0285400	4.22405			OS07G0626700	-2.98988
OS02G0731600	4.22			OS07G0452100	-2.98816
OS06G0317600	4.21905			OS04G0608100	-2.98714
OS09G0255400	4.21573			OS11G0620100	-2.98622
OS10G0577700	4.21361			OS12G0596300	-2.9854
OS01G0972000	4.21247			OS08G0400000	-2.98364
OS11G0116400	4.21083			OS04G0537800	-2.97891
OS08G0247600	4.20884			OS11G0516400	-2.97788
OS02G0704900	4.20804			OS03G0277500	-2.97643
OS03G0162200	4.20623			OS01G0303800	-2.97545
OS08G0562100	4.20465			OS01G0848900	-2.97452
OS04G0572400	4.20437			OS12G0581700	-2.97355
OS03G0658800	4.19809			OS01G0814700	-2.97221
OS05G0517100	4.19601			OS05G0125500	-2.97081
OS09G0538500	4.19534			EPlOSAG00000010157	-2.96857
OS02G0704000	4.19519			OS06G0526800	-2.96519
OS02G0593500	4.19212			OS05G0339300	-2.96512
OS04G0563700	4.18937			OS03G0808300	-2.96329
OS01G0513900	4.18494			OS02G0627100	-2.96252
OS08G0460000	4.18365			OS12G0629700	-2.95822
OS08G0129600	4.18223			OS02G0623300	-2.95815
OS01G0314800	4.18183			OS04G0634900	-2.95591
OS04G0401100	4.18009			OS04G0659800	-2.95323
OS01G0913000	4.17833			OS01G0382400	-2.95292
OS02G0834800	4.17533			OS11G0703900	-2.95061
OS05G0292800	4.17516			OS02G0129700	-2.94875
OS01G0839100	4.17476			OS04G0352400	-2.94659
OS09G0549450	4.17444			OS09G0451000	-2.94655
OS07G0507200	4.17391			OS07G0577900	-2.94356
OS10G0189100	4.16925			OS03G0185000	-2.94336
OS04G0504200	4.16882			OS02G0260700	-2.94042
OS07G0476900	4.16801			OS01G0363500	-2.93914
OS02G0756800	4.16637			OS03G0305600	-2.9376
OS05G0189900	4.16413			OS01G0777500	-2.93551
OS01G0357100	4.16294			OS05G0195000	-2.93548
OS07G0534000	4.16256			OS08G0492500	-2.93446
OS05G0409500	4.16235			OS05G0515600	-2.93366
OS06G0127700	4.16163			OS01G0136100	-2.93157
OS01G0265100	4.15937			OS10G0378300	-2.92976
OS01G0580150	4.15646			OS01G0719300	-2.92944
OS10G0344000	4.15385			OS03G0701100	-2.92766
OS05G0596700	4.15188			OS04G0690900	-2.92437
OS03G0168500	4.1489			OS05G0112000	-2.92212
OS05G0304501	4.14827			OS07G0475900	-2.9219
OS03G0852400	4.14287			OS02G0802500	-2.9181
OS10G0498900	4.14105			OS02G0801255	-2.91565
OS03G0820400	4.13806			OS03G0356414	-2.91507
OS01G0544450	4.13568			OS11G0100800	-2.91425
OS02G0759900	4.13538			OS02G0741700	-2.91377
OS03G0736500	4.13442			OS01G0637300	-2.91115
OS03G0227700	4.13351			OS02G0645725	-2.91061
OS08G0374000	4.13086			OS08G0130250	-2.90542
OS08G0435900	4.13022			OS10G0191300	-2.90406
OS08G0536350	4.12828			OS01G0652450	-2.90205
OS09G0503000	4.12638			EPlOSAG00000031385	-2.90147
OS09G0294000	4.12565			OS04G0206450	-2.90098
OS09G0460700	4.1215			OS01G0825800	-2.89805
OS08G0466200	4.11834			OS10G0411500	-2.89748
OS12G0104400	4.11686			OS05G0349600	-2.89659
OS09G0538000	4.10767			OS08G0559400	-2.89503
OS07G0273700	4.10681			OS02G0791300	-2.89421
OS06G0289900	4.10507			OS01G0230800	-2.89352
OS02G0537700	4.10162			OS10G0405300	-2.89271
OS01G0778500	4.10132			OS05G0498851	-2.89116
OS10G0566800	4.09809			OS01G0827600	-2.89114
OS06G0292400	4.09738			OS02G0273050	-2.88968
OS04G0565400	4.09609			OS03G0366900	-2.88778
OS07G0662800	4.09472			OS04G0437000	-2.8844
OS07G0561500	4.09239			OS07G0630900	-2.88382
OS02G0222500	4.09175			OS10G0370500	-2.88305
OS12G0274750	4.08856			OS02G0122800	-2.88012
OS11G0209000	4.08822			OS12G0630200	-2.87979
OS03G0165900	4.08532			OS02G0196600	-2.87651
OS05G0593900	4.08183			OS01G0733801	-2.87581
OS05G0582000	4.08109			OS12G0595500	-2.86863
OS05G0210500	4.08092			OS04G0681450	-2.86687
OS07G0162700	4.07904			OS01G0817800	-2.86599
OS01G0605500	4.07886			OS12G0514600	-2.86554
OS04G0572200	4.0777			OS11G0199600	-2.86156
OS01G0726700	4.07514			OS06G0724650	-2.86141
OS06G0554800	4.07374			OS06G0258900	-2.861
OS02G0667500	4.07368			OS09G0514400	-2.861
OS05G0291700	4.07354			OS01G0887700	-2.86086
OS09G0544400	4.07017			OS11G0291500	-2.86024
OS01G0243100	4.06981			OS07G0573450	-2.86008
OS02G0658800	4.06716			OS04G0623600	-2.8586
OS01G0110200	4.06639			OS10G0564900	-2.85828
OS06G0159725	4.06596			OS04G0587500	-2.85687
OS01G0777300	4.06589			OS09G0507550	-2.85478
OS05G0217700	4.06526			OS12G0569300	-2.85476
OS02G0726600	4.06348			OS08G0414700	-2.85448
OS05G0410200	4.06189			OS11G0275400	-2.84993
OS04G0554800	4.05909			OS02G0775100	-2.84989
OS10G0378100	4.05608			OS07G0665100	-2.84975
OS03G0672900	4.05367			OS01G0863166	-2.8452
OS01G0231950	4.05295			OS06G0728000	-2.84401
OS02G0787600	4.05217			OS02G0825650	-2.84175
OS02G0729100	4.04475			OS02G0546600	-2.83883
OS04G0507100	4.04244			OS02G0484900	-2.83823
OS03G0131200	4.04103			OS03G0809900	-2.83532
OS04G0612500	4.03369			OS03G0769800	-2.83462
OS04G0556550	4.03315			OS08G0161950	-2.8339
OS11G0151400	4.02612			OS01G0975300	-2.83384
OS03G0223100	4.02599			OS08G0386800	-2.83313
OS06G0705100	4.02548			OS09G0387150	-2.83237
OS01G0837600	4.02232			OS01G0934700	-2.83201
OS04G0580866	4.01731			OS02G0533900	-2.83105
OS05G0512000	4.01596			OS06G0166500	-2.82993
OS03G0210900	4.01542			OS06G0679200	-2.82978
OS08G0360150	4.01408			OS11G0269700	-2.82795
OS03G0221500	4.01399			OS09G0416500	-2.82744
OS02G0699500	4.0124			OS04G0457300	-2.8264
OS10G0580400	4.01239			OS04G0610600	-2.82616
OS02G0571100	4.00086			OS03G0340500	-2.82533
OS07G0663500	3.99994			OS05G0290300	-2.82447
OS04G0496300	3.99991			OS02G0805900	-2.82362
OS01G0631200	3.99691			OS08G0374500	-2.82275
OS01G0296450	3.99609			OS01G0525700	-2.82267
OS11G0484300	3.99279			EPlOSAG00000004379	-2.82259
OS03G0376600	3.99125			OS06G0639100	-2.8211
OS01G0161300	3.98988			OS08G0431800	-2.818
OS01G0896400	3.98973			OS09G0416800	-2.81754
EPlOSAG00000004044	3.98345			OS04G0535200	-2.817
OS01G0756900	3.97979			OS08G0170900	-2.81672
OS04G0439600	3.97828			OS05G0182550	-2.81577
OS04G0640700	3.97623			OS01G0257300	-2.8148
OS03G0371350	3.97552			OS05G0364600	-2.81455
OS04G0506300	3.97332			OS02G0291000	-2.81374
OS12G0263100	3.96959			OS01G0925200	-2.81368
OS05G0205100	3.96932			OS02G0118850	-2.81216
OS03G0775700	3.96781			OS12G0548700	-2.80918
OS10G0546600	3.96716			OS01G0916400	-2.8081
OS02G0558600	3.96525			OS01G0962100	-2.80765
OS01G0651400	3.96468			OS06G0220100	-2.8069
OS02G0503100	3.96436			OS01G0853700	-2.8063
OS08G0151300	3.96134			OS06G0708600	-2.80562
OS07G0586100	3.96111			OS07G0561800	-2.80502
OS09G0477700	3.95867			OS11G0504000	-2.80432
OS12G0112000	3.95732			OS05G0485300	-2.8041
OS02G0103800	3.9522			EPlOSAG00000016312	-2.80382
OS04G0602100	3.94739			OS02G0134300	-2.80037
OS12G0191601	3.94669			OS02G0753700	-2.79847
OS02G0134400	3.9465			OS05G0186900	-2.79662
OS05G0453401	3.94374			OS05G0451300	-2.79542
OS12G0498500	3.9425			OS09G0458800	-2.79521
OS02G0718600	3.94222			OS01G0145600	-2.79409
OS11G0693800	3.94136			OS06G0704000	-2.7936
OS12G0641300	3.94133			OS09G0429350	-2.79338
OS02G0728100	3.94086			OS03G0183200	-2.7923
OS03G0108500	3.93984			OS01G0172400	-2.79033
OS05G0375532	3.93911			OS05G0147650	-2.78954
OS02G0662100	3.93873			OS06G0135000	-2.78642
OS06G0480500	3.93351			OS01G0153000	-2.78628
OS03G0138500	3.93293			OS02G0128400	-2.78514
OS09G0491852	3.93254			EPlOSAG00000010737	-2.78513
OS10G0402200	3.93006			OS07G0179700	-2.78508
OS10G0390600	3.92512			OS10G0505900	-2.78493
OS11G0275000	3.92267			OS10G0456800	-2.78381
EPlOSAG00000052936	3.92241			OS07G0409500	-2.78109
OS10G0483500	3.9198			EPlOSAG00000025149	-2.77953
OS03G0181100	3.91892			OS08G0200750	-2.77883
OS01G0186900	3.91739			OS02G0637200	-2.7788
OS04G0569300	3.91672			OS06G0298400	-2.77686
OS02G0754600	3.91661			OS02G0720300	-2.77443
OS01G0635550	3.91399			EPlOSAG00000049343	-2.77411
OS06G0115700	3.91064			OS02G0482200	-2.77304
OS01G0901700	3.90968			OS03G0835400	-2.77193
OS12G0529900	3.90961			OS04G0685500	-2.77144
OS07G0469100	3.90899			OS08G0557800	-2.76974
OS03G0270600	3.90835			OS02G0734800	-2.76972
OS08G0430550	3.90743			OS02G0743450	-2.76882
OS02G0786500	3.90706			OS07G0677100	-2.76843
OS12G0238000	3.90598			OS10G0564050	-2.76666
OS01G0121500	3.90315			OS10G0102900	-2.76623
OS08G0200300	3.90205			OS05G0212250	-2.76547
OS12G0626400	3.902			OS04G0191600	-2.76198
OS11G0233201	3.89787			OS11G0601700	-2.75778
OS06G0215100	3.8963			OS07G0200700	-2.75671
OS01G0195400	3.89419			OS06G0656400	-2.7564
OS03G0371300	3.89343			OS06G0606700	-2.75573
OS10G0528200	3.89305			OS06G0623600	-2.75393
OS01G0708700	3.88995			OS04G0518600	-2.75292
OS09G0248100	3.88919			EPlOSAG00000052362	-2.75259
OS06G0116400	3.88885			OS02G0719000	-2.75203
OS03G0119900	3.88747			OS10G0434801	-2.75122
OS12G0560700	3.88739			OS12G0560500	-2.74905
OS10G0555300	3.88704			OS07G0593000	-2.74858
OS03G0251500	3.88519			OS05G0237200	-2.74813
OS06G0239200	3.88079			OS03G0848200	-2.74687
OS10G0457200	3.87776			OS08G0535501	-2.74226
OS01G0913900	3.87706			OS05G0198700	-2.74149
OS01G0805000	3.87604			OS11G0578000	-2.74025
OS12G0530000	3.87428			OS07G0613600	-2.73803
OS02G0257300	3.87275			OS06G0203500	-2.73779
OS02G0742900	3.87168			OS03G0407000	-2.7371
OS03G0212600	3.8708			OS02G0185400	-2.73598
OS06G0185500	3.86613			OS02G0306600	-2.7357
OS03G0143400	3.86491			OS08G0536300	-2.7326
OS02G0308800	3.85921			OS09G0545400	-2.73204
OS05G0114000	3.85699			OS02G0274000	-2.73055
OS04G0691600	3.85103			OS10G0520400	-2.72742
OS05G0331200	3.85037			EPlOSAG00000037765	-2.72655
OS05G0101400	3.85022			EPlOSAG00000037898	-2.72655
OS04G0594100	3.84812			OS05G0108500	-2.72653
OS08G0156000	3.84542			OS09G0474800	-2.72608
OS12G0493900	3.84369			OS07G0158900	-2.72561
OS03G0228200	3.84353			OS01G0867300	-2.72491
OS02G0822600	3.84039			EPlOSAG00000011131	-2.72433
OS03G0595050	3.83759			OS10G0147300	-2.72124
OS08G0104600	3.83218			OS01G0824000	-2.72102
OS01G0597600	3.82813			OS01G0181166	-2.72037
OS06G0131400	3.82756			OS10G0388600	-2.71945
OS04G0516900	3.82698			OS04G0401751	-2.71895
OS09G0411650	3.82598			OS11G0585100	-2.71758
OS03G0439700	3.82577			OS05G0422900	-2.71075
OS06G0636700	3.8256			OS05G0406700	-2.70821
OS06G0351500	3.82198			OS04G0373400	-2.70814
OS09G0316000	3.82152			OS03G0118450	-2.70707
OS03G0402200	3.81841			OS10G0568000	-2.70695
OS04G0545250	3.81823			OS11G0178200	-2.70673
OS05G0203900	3.81746			OS04G0382250	-2.705
OS02G0135900	3.81726			OS01G0124100	-2.70043
OS07G0179300	3.81675			OS06G0701700	-2.70003
OS07G0567400	3.81654			OS01G0527600	-2.69839
OS05G0376800	3.81605			OS02G0125566	-2.69714
OS03G0841600	3.81469			OS06G0568101	-2.69651
OS02G0567100	3.81442			OS01G0502800	-2.6965
OS02G0584800	3.81169			OS10G0141600	-2.6963
OS05G0582350	3.8097			OS05G0232566	-2.69628
OS01G0278000	3.80963			OS04G0578550	-2.69374
OS03G0786100	3.80951			OS12G0504900	-2.69309
OS05G0532500	3.80753			OS04G0601200	-2.6922
OS09G0541000	3.8074			OS03G0842700	-2.69217
OS06G0555101	3.80704			OS01G0594800	-2.69113
OS05G0568300	3.80556			OS04G0484900	-2.68892
OS03G0404800	3.80404			EPlOSAG00000004209	-2.68773
OS11G0544000	3.80152			OS05G0561500	-2.68494
OS03G0128300	3.79753			OS07G0516900	-2.68494
OS04G0481300	3.79733			EPlOSAG00000039894	-2.68443
OS02G0814200	3.79693			OS06G0571300	-2.68439
OS02G0257400	3.7955			OS03G0824650	-2.6822
OS10G0568900	3.7952			OS12G0123700	-2.68009
OS06G0152800	3.79478			OS03G0724700	-2.67934
OS12G0533400	3.79431			OS08G0517100	-2.67888
OS03G0108300	3.79322			OS02G0107251	-2.6785
OS08G0560900	3.79003			OS01G0136050	-2.67677
OS01G0975900	3.78726			OS06G0476100	-2.67494
OS06G0196300	3.77987			OS03G0356400	-2.67488
OS04G0349650	3.7756			OS03G0223900	-2.67469
OS11G0590900	3.77359			OS07G0124750	-2.67344
OS01G0873100	3.7735			EPlOSAG00000018973	-2.67244
OS02G0101500	3.77314			OS01G0783200	-2.66952
OS02G0137700	3.77275			OS03G0811900	-2.66937
OS03G0339300	3.7649			EPlOSAG00000008632	-2.66738
OS06G0131350	3.76444			OS03G0237100	-2.66683
OS03G0563300	3.75769			OS02G0241650	-2.66402
OS10G0510000	3.75656			OS01G0188400	-2.66331
OS07G0176900	3.75567			OS01G0733001	-2.66241
OS02G0117600	3.75497			OS06G0166400	-2.66209
OS05G0514600	3.75194			OS05G0519700	-2.66063
OS09G0457100	3.75023			OS02G0644600	-2.65968
OS04G0533500	3.74895			OS01G0944700	-2.6589
OS01G0805600	3.74786			OS01G0234900	-2.65856
OS01G0793900	3.74772			OS03G0135550	-2.65804
OS03G0691500	3.74748			OS03G0340601	-2.65734
OS09G0482780	3.74726			OS02G0138500	-2.6559
OS06G0473000	3.74485			OS09G0475500	-2.65556
OS07G0241500	3.74412			OS01G0566900	-2.65548
OS12G0541500	3.74341			OS03G0319100	-2.65493
OS11G0161700	3.74304			OS01G0941200	-2.65403
OS01G0901600	3.74189			OS04G0444300	-2.64973
OS03G0793800	3.74057			OS06G0306600	-2.64947
OS08G0529100	3.74046			OS06G0139700	-2.64772
OS12G0609600	3.73815			OS01G0185400	-2.64547
OS12G0191400	3.73806			OS06G0648200	-2.64501
OS03G0659800	3.73736			OS03G0772700	-2.64433
OS03G0117000	3.73327			OS01G0588500	-2.64356
OS04G0448600	3.73317			OS04G0206300	-2.64325
OS08G0541400	3.73289			OS01G0176050	-2.64217
OS03G0279200	3.73232			OS03G0752200	-2.64215
OS11G0442500	3.73217			OS08G0472800	-2.64212
OS08G0103900	3.73169			OS02G0125200	-2.64198
OS12G0191500	3.73009			OS04G0665700	-2.64194
OS03G0100200	3.72995			OS06G0674800	-2.64183
OS07G0192000	3.72702			OS01G0654200	-2.64128
OS04G0578300	3.72618			OS04G0136700	-2.64025
OS08G0436500	3.72593			EPlOSAG00000016677	-2.63872
OS06G0704200	3.72302			OS01G0124650	-2.6367
OS12G0609500	3.72254			OS01G0145200	-2.6364
OS03G0100010	3.72008			OS11G0427800	-2.63595
OS05G0390300	3.72004			EPlOSAG00000047797	-2.63575
OS04G0412200	3.71854			OS05G0525900	-2.63498
OS02G0489800	3.71757			OS11G0583250	-2.63486
OS04G0481200	3.71707			OS03G0407050	-2.63478
OS09G0132900	3.71679			OS03G0650700	-2.63412
OS06G0594650	3.71546			OS04G0429900	-2.63403
OS08G0558400	3.71205			OS12G0416500	-2.63395
OS03G0832200	3.71171			OS07G0623000	-2.63167
OS01G0610050	3.71095			OS02G0513800	-2.63118
OS01G0908301	3.70875			OS01G0931100	-2.62884
OS04G0412800	3.70802			OS01G0619900	-2.62725
OS07G0230500	3.699			OS04G0620600	-2.62632
OS09G0279400	3.69868			OS01G0620100	-2.62608
OS05G0497150	3.69843			OS02G0523650	-2.62585
OS08G0360300	3.69817			OS06G0195900	-2.62547
OS01G0955100	3.69785			OS01G0947800	-2.62521
OS07G0182900	3.69469			OS06G0698748	-2.62476
OS01G0873200	3.69338			OS12G0136500	-2.62233
OS07G0148900	3.6915			OS03G0801500	-2.62179
OS12G0209000	3.68983			EPlOSAG00000052933	-2.62075
OS02G0783000	3.68901			OS01G0192000	-2.62048
OS11G0155950	3.68608			OS03G0431500	-2.61926
OS03G0592500	3.6857			OS03G0146200	-2.61924
OS11G0457000	3.68563			OS06G0650600	-2.61776
OS01G0795250	3.68514			OS12G0563400	-2.61747
OS01G0717400	3.68387			OS03G0277700	-2.61743
OS12G0570500	3.6828			OS10G0497900	-2.61354
OS06G0133500	3.68241			OS09G0350900	-2.61282
OS04G0634400	3.67851			OS03G0803100	-2.6118
OS10G0347000	3.67645			EPlOSAG00000004429	-2.61148
OS03G0140400	3.67397			OS03G0835300	-2.61025
OS03G0751400	3.67367			OS10G0421500	-2.60881
OS05G0348100	3.67329			OS01G0839900	-2.6087
OS03G0323200	3.67309			OS03G0230000	-2.60833
OS02G0540700	3.672			OS12G0626100	-2.60797
OS08G0434150	3.66828			OS01G0144600	-2.60626
OS04G0391900	3.66634			OS05G0178300	-2.60465
OS09G0547200	3.66552			OS07G0571900	-2.60433
OS12G0274700	3.65646			OS07G0660000	-2.60425
OS07G0676900	3.65599			OS02G0552400	-2.60273
OS08G0136800	3.65492			OS02G0595400	-2.6014
OS01G0635200	3.65484			OS01G0184900	-2.60081
OS07G0188233	3.65341			OS02G0101000	-2.60076
OS06G0727300	3.65095			OS03G0815900	-2.60039
OS10G0427600	3.64966			OS03G0794300	-2.60031
OS03G0343900	3.64742			OS04G0592500	-2.59931
OS10G0464800	3.64731			OS07G0141100	-2.59832
OS07G0474300	3.64511			OS05G0134000	-2.59718
OS11G0644700	3.64317			EPlOSAG00000051229	-2.59413
OS06G0174700	3.64272			OS01G0174900	-2.59357
OS09G0540600	3.64116			OS02G0801900	-2.59246
OS02G0258800	3.64114			OS02G0699350	-2.59211
OS04G0497000	3.64022			EPlOSAG00000040972	-2.59121
OS07G0689600	3.64021			OS06G0142900	-2.59019
OS01G0814100	3.63951			OS06G0188950	-2.58955
OS02G0221900	3.63796			OS07G0538700	-2.58931
OS09G0533200	3.63768			OS02G0690000	-2.58634
OS05G0365600	3.63612			OS03G0381500	-2.58462
OS08G0270400	3.63253			OS02G0537200	-2.58364
OS04G0436000	3.63246			OS04G0508500	-2.58328
OS03G0765900	3.63078			OS02G0771200	-2.58181
OS01G0159250	3.62995			OS03G0374575	-2.58058
OS02G0676800	3.62942			OS06G0171800	-2.58007
OS08G0512600	3.62901			OS05G0299101	-2.57929
OS03G0113000	3.62884			OS02G0674700	-2.57905
OS01G0959200	3.62671			OS03G0830900	-2.57864
OS08G0508000	3.62053			OS01G0702500	-2.5776
OS07G0475000	3.6201			OS03G0855500	-2.57756
OS01G0508100	3.61948			OS03G0754200	-2.57536
OS06G0109500	3.6187			OS01G0193500	-2.57495
OS05G0578500	3.61814			OS02G0817600	-2.57438
OS03G0781000	3.61778			OS02G0775050	-2.57401
OS01G0615400	3.61359			OS04G0115700	-2.57335
OS03G0284600	3.6112			OS04G0530400	-2.57322
OS09G0126250	3.60872			OS06G0353400	-2.573
OS04G0528600	3.60635			OS07G0650000	-2.57187
OS03G0784700	3.60401			OS06G0264650	-2.56987
OS05G0563600	3.60018			EPlOSAG00000018334	-2.56981
OS06G0192001	3.59993			OS09G0527650	-2.56925
OS03G0750300	3.59946			OS01G0125550	-2.56869
OS08G0238351	3.59824			OS02G0610600	-2.56839
OS06G0290701	3.59752			OS02G0782300	-2.56832
OS01G0842500	3.59416			OS03G0318550	-2.56764
OS06G0128000	3.59415			OS07G0573400	-2.5676
OS03G0283100	3.59405			OS12G0428700	-2.56707
OS04G0569100	3.59197			OS06G0207000	-2.56649
OS04G0593400	3.5917			OS01G0253500	-2.56591
OS01G0868300	3.59138			OS11G0117300	-2.56488
OS04G0447700	3.58964			OS04G0465300	-2.56417
OS02G0570900	3.58935			OS01G0728700	-2.5613
OS01G0627967	3.5881			OS03G0701200	-2.56076
OS02G0750100	3.58608			OS06G0341300	-2.56038
OS12G0242975	3.58336			OS10G0548200	-2.56029
OS11G0275200	3.58315			OS01G0604000	-2.55938
OS07G0158300	3.58278			EPlOSAG00000015299	-2.55854
OS01G0159200	3.58258			OS11G0549620	-2.55851
OS01G0268300	3.58117			OS12G0183250	-2.55849
OS01G0734600	3.57982			OS06G0496400	-2.55779
OS07G0293000	3.57959			OS07G0669650	-2.55578
OS08G0434100	3.57931			OS01G0824700	-2.5554
OS04G0472700	3.57864			OS05G0215700	-2.55518
OS02G0642600	3.57793			OS12G0113700	-2.55483
OS07G0418500	3.57786			OS08G0243866	-2.5542
OS05G0200340	3.57721			OS04G0481000	-2.55178
OS04G0497200	3.57565			OS01G0185500	-2.55144
OS05G0560000	3.57296			OS05G0143700	-2.5508
OS02G0643500	3.57295			OS10G0500300	-2.55077
OS01G0919700	3.57218			OS04G0452700	-2.55077
EPlOSAG00000004628	3.57091			OS09G0432700	-2.54923
OS01G0893400	3.57071			OS04G0623550	-2.54867
OS03G0565200	3.56414			OS12G0632000	-2.54848
OS11G0108700	3.56075			EPlOSAG00000016555	-2.5474
OS03G0751100	3.55542			OS05G0483801	-2.54465
OS01G0908600	3.55516			OS12G0165766	-2.54446
OS10G0406900	3.55333			OS06G0668200	-2.5437
OS03G0735000	3.55257			OS12G0147200	-2.54358
OS02G0258250	3.5506			OS12G0509900	-2.54079
OS12G0277500	3.54972			EPlOSAG00000053185	-2.54052
OS12G0108000	3.54908			OS12G0170500	-2.53949
OS01G0821600	3.54659			OS10G0563550	-2.53933
OS07G0152900	3.54646			OS09G0492733	-2.53829
OS08G0323400	3.54638			OS12G0182600	-2.53581
OS07G0152950	3.54629			OS02G0326500	-2.53502
OS03G0757950	3.54587			OS04G0180400	-2.53345
OS11G0242400	3.54508			OS01G0248300	-2.53291
OS10G0124000	3.5447			OS01G0566701	-2.52984
OS06G0697600	3.54352			OS03G0562200	-2.52983
OS12G0515400	3.53984			OS04G0668700	-2.52931
OS10G0529500	3.53905			OS03G0827600	-2.52832
OS03G0651900	3.53657			OS04G0446000	-2.52669
OS10G0150300	3.53642			OS02G0208675	-2.52538
OS09G0517800	3.53597			OS08G0528900	-2.52483
OS02G0617400	3.53348			OS07G0114000	-2.52397
OS02G0809800	3.53179			OS03G0760800	-2.52381
OS03G0114000	3.52919			OS05G0147116	-2.52342
OS03G0856100	3.52881			OS07G0682250	-2.5214
OS01G0516200	3.52711			OS05G0399400	-2.52125
OS02G0328300	3.5267			OS03G0809700	-2.5197
OS05G0159500	3.52652			OS03G0192700	-2.51939
OS11G0178800	3.52477			OS03G0338800	-2.51837
OS10G0150600	3.52433			OS10G0576600	-2.51756
OS03G0729100	3.52387			OS01G0224700	-2.51754
OS04G0447800	3.52327			OS01G0109000	-2.51739
OS02G0511900	3.52314			OS01G0674450	-2.5161
OS05G0164200	3.52196			EPlOSAG00000036522	-2.51454
OS12G0616500	3.52102			OS01G0238200	-2.51303
OS09G0426800	3.52085			OS04G0456200	-2.51289
OS07G0673550	3.51949			OS03G0791800	-2.51188
OS02G0555600	3.51931			OS03G0405400	-2.51132
OS01G0559500	3.51626			OS02G0310200	-2.51103
OS08G0243500	3.51531			OS07G0492500	-2.51072
OS11G0549695	3.51421			OS05G0530701	-2.50964
OS09G0412700	3.51263			OS01G0900900	-2.50926
OS07G0575500	3.51183			OS10G0195000	-2.50671
OS04G0412300	3.51074			OS08G0433500	-2.5035
OS04G0635650	3.50972			OS05G0514300	-2.5003
OS06G0332600	3.50852			OS12G0538800	-2.5001
OS10G0148100	3.50711			OS02G0104200	-2.50005
OS05G0499300	3.50561			OS12G0632700	-2.49937
OS10G0181600	3.50536			OS06G0136900	-2.4986
OS05G0275000	3.50522			OS12G0245100	-2.49802
OS01G0952000	3.50469			OS02G0699800	-2.49694
OS02G0148000	3.50376			OS09G0286600	-2.49629
OS03G0568550	3.50309			OS05G0208550	-2.49626
OS01G0558100	3.50237			OS04G0326201	-2.49571
OS03G0356300	3.50121			OS02G0249200	-2.49542
OS03G0729600	3.50108			OS05G0562300	-2.49408
OS11G0128400	3.50065			OS03G0570200	-2.49281
OS04G0538166	3.50049			OS09G0429000	-2.49215
EPlOSAG00000017089	3.49865			OS01G0884450	-2.49149
OS12G0433500	3.49799			OS11G0524300	-2.4909
OS12G0580950	3.49793			OS12G0556900	-2.4909
OS12G0167700	3.49786			OS04G0625600	-2.49088
OS10G0503200	3.49744			OS08G0535400	-2.48858
OS07G0239000	3.49623			OS01G0910900	-2.48856
OS04G0635201	3.49562			OS03G0570100	-2.48836
OS07G0681400	3.49499			OS02G0166600	-2.48554
OS06G0114066	3.49221			OS11G0605900	-2.48494
OS11G0143300	3.49165			OS01G0353900	-2.48442
OS01G0360150	3.49102			OS04G0453500	-2.48408
OS02G0193600	3.49098			OS06G0669100	-2.48257
OS04G0576900	3.49073			OS05G0295700	-2.48195
OS02G0793800	3.49015			OS12G0495525	-2.48192
OS03G0273200	3.48943			OS11G0210700	-2.48169
OS03G0761000	3.48725			OS08G0512801	-2.48139
OS01G0273100	3.48636			OS06G0574550	-2.48105
OS10G0545100	3.48533			OS01G0549500	-2.48058
OS04G0639000	3.48483			OS02G0809500	-2.4802
OS01G0882500	3.4846			OS02G0637000	-2.47892
OS02G0245800	3.48421			OS01G0535400	-2.47883
OS02G0590200	3.48393			OS05G0145000	-2.47602
OS03G0652000	3.48345			OS04G0693300	-2.47352
OS05G0509500	3.4834			OS01G0218350	-2.47271
OS06G0133800	3.48242			OS08G0327150	-2.47054
OS06G0494400	3.48195			OS04G0659200	-2.47004
OS05G0181300	3.47967			OS12G0548401	-2.46923
OS11G0543500	3.47704			OS06G0669800	-2.46911
OS04G0111250	3.47544			OS03G0843500	-2.46749
OS02G0652800	3.47289			OS02G0156100	-2.46483
OS07G0244350	3.47258			OS07G0572500	-2.46421
OS05G0337400	3.47215			OS04G0581700	-2.46397
OS10G0527400	3.47197			OS03G0742900	-2.46292
OS06G0159450	3.47097			OS08G0542300	-2.46252
OS01G0656600	3.4709			OS06G0661766	-2.46207
OS07G0285700	3.47023			OS06G0686700	-2.46184
OS05G0235800	3.47021			EPlOSAG00000010480	-2.46129
OS11G0417400	3.46912			OS01G0219300	-2.46083
OS01G0558700	3.46208			OS02G0169275	-2.4599
OS03G0126300	3.45974			OS01G0652000	-2.45962
OS02G0575200	3.45948			OS08G0200600	-2.45813
OS05G0507000	3.45703			OS05G0550600	-2.45685
OS03G0333400	3.45613			OS08G0460650	-2.45523
OS10G0138100	3.45294			OS11G0564800	-2.45367
OS01G0332100	3.45104			OS05G0431266	-2.45113
OS07G0283050	3.44777			OS04G0630500	-2.45105
OS06G0484600	3.444			OS11G0623700	-2.45073
OS01G0280400	3.44106			OS10G0561300	-2.45051
OS02G0749800	3.44104			OS01G0136800	-2.44966
OS08G0316900	3.44025			OS03G0859500	-2.44878
OS08G0490900	3.43925			OS07G0535200	-2.44829
OS10G0555900	3.43918			OS11G0454300	-2.44781
OS01G0850900	3.43788			OS04G0667500	-2.44754
OS07G0614700	3.43466			OS05G0361000	-2.44672
OS03G0764000	3.43317			OS07G0176600	-2.44608
OS08G0508800	3.43186			OS01G0144200	-2.44592
OS04G0534600	3.43101			OS04G0488000	-2.44211
OS09G0457900	3.43025			OS11G0195600	-2.44204
OS12G0114000	3.4267			OS03G0146100	-2.44183
OS04G0209450	3.42619			OS01G0798200	-2.44117
OS02G0575700	3.42598			OS04G0558700	-2.43928
OS06G0241400	3.42577			OS08G0369000	-2.43697
OS03G0802650	3.42533			OS04G0489600	-2.4354
OS08G0557900	3.42528			OS11G0149400	-2.43517
OS05G0110300	3.42469			OS11G0569500	-2.43502
OS11G0118600	3.42447			OS09G0453100	-2.43265
OS05G0531100	3.42144			OS07G0490600	-2.4314
OS06G0210000	3.42075			OS12G0424062	-2.43116
OS12G0479100	3.41994			OS12G0228900	-2.4298
OS01G0239200	3.41969			OS04G0568950	-2.42901
OS01G0878000	3.41631			OS05G0475400	-2.42883
OS04G0372775	3.41456			OS01G0812025	-2.42693
OS12G0562100	3.41411			OS06G0572400	-2.42634
OS03G0861700	3.41371			OS12G0446500	-2.42609
OS07G0467200	3.41348			OS03G0235000	-2.42589
OS02G0815400	3.41312			OS03G0669300	-2.42557
OS06G0646000	3.41205			OS03G0670200	-2.42425
OS08G0148267	3.40931			OS05G0549900	-2.42382
OS08G0494100	3.40782			OS10G0552800	-2.42288
OS02G0804933	3.40774			OS01G0969200	-2.42088
OS08G0509100	3.40762			OS01G0937850	-2.42036
OS10G0419500	3.40726			OS03G0780600	-2.42027
OS07G0661000	3.40649			OS09G0363200	-2.41868
OS11G0708100	3.40644			OS02G0591000	-2.41799
OS07G0551750	3.40619			OS02G0507600	-2.41737
OS09G0116900	3.40572			OS03G0308600	-2.41706
OS09G0417600	3.40558			OS07G0684900	-2.41634
OS03G0170500	3.40505			OS02G0324300	-2.41608
OS05G0119600	3.40475			OS02G0820600	-2.41536
OS06G0678800	3.4035			OS09G0380450	-2.41363
OS09G0413700	3.40225			OS05G0457200	-2.41344
OS02G0578400	3.39966			OS08G0485400	-2.41342
OS02G0758800	3.39867			OS05G0439100	-2.41257
OS11G0416900	3.39488			OS01G0802200	-2.41249
OS03G0579000	3.39394			EPlOSAG00000018315	-2.41241
OS03G0844600	3.39322			OS03G0385900	-2.41165
OS03G0767700	3.39044			OS07G0143401	-2.41098
OS02G0686100	3.3862			OS08G0420700	-2.41016
OS11G0545800	3.38565			OS01G0661500	-2.40973
OS02G0738750	3.38505			OS07G0190800	-2.40963
OS04G0632901	3.38445			OS01G0299500	-2.40905
OS10G0512400	3.38351			OS06G0224200	-2.40901
OS11G0180900	3.38218			OS09G0444700	-2.40897
OS06G0472000	3.38206			OS01G0184700	-2.40889
OS01G0796000	3.37933			OS03G0786000	-2.40822
OS06G0607100	3.37804			OS08G0260600	-2.40771
OS06G0710700	3.3776			OS02G0255500	-2.40758
OS03G0452300	3.37736			OS07G0277600	-2.40699
OS11G0704000	3.37698			OS09G0513100	-2.40684
OS04G0103700	3.37539			OS08G0327100	-2.4055
OS08G0119800	3.37506			OS02G0510200	-2.40507
OS05G0527900	3.37484			OS12G0539800	-2.4042
OS01G0607800	3.37475			OS08G0213400	-2.4038
OS06G0126500	3.37468			OS04G0635400	-2.40338
OS01G0559525	3.3738			OS02G0824500	-2.40302
OS03G0170100	3.37311			OS04G0180500	-2.40233
OS05G0514400	3.3715			OS02G0153500	-2.40144
OS01G0700100	3.37046			OS10G0107866	-2.4009
OS03G0261800	3.36916			OS08G0115200	-2.40051
OS06G0607200	3.36909			OS09G0507500	-2.40006
OS01G0627900	3.369			OS11G0660500	-2.39926
OS02G0326200	3.36823			OS03G0718800	-2.39797
OS10G0213700	3.36758			OS12G0584700	-2.39774
OS07G0637700	3.36222			OS01G0966801	-2.39738
OS01G0328700	3.36034			OS08G0484633	-2.39579
OS05G0366600	3.35995			OS10G0504650	-2.39554
OS09G0454300	3.35942			OS08G0123833	-2.39537
OS07G0167700	3.35822			OS12G0532500	-2.39505
OS05G0322900	3.35664			OS12G0156400	-2.39505
OS01G0750300	3.35609			OS11G0303200	-2.39488
OS10G0508700	3.35482			OS01G0253300	-2.39483
OS02G0158500	3.35452			OS07G0618700	-2.39461
OS02G0810900	3.3515			OS08G0189300	-2.39429
OS03G0825500	3.35115			OS03G0148800	-2.39341
OS02G0175000	3.35078			OS12G0630750	-2.39247
OS01G0329900	3.35015			OS03G0617500	-2.39202
OS08G0266700	3.34831			OS07G0578333	-2.39046
OS07G0559400	3.34822			OS02G0511600	-2.38734
OS10G0467800	3.34747			OS01G0877500	-2.38657
OS12G0139350	3.34693			OS01G0276600	-2.38641
OS04G0509600	3.34578			OS04G0389800	-2.38615
OS06G0217700	3.34438			OS04G0521700	-2.38521
OS05G0497675	3.34408			OS11G0109900	-2.38387
OS11G0242600	3.34268			OS09G0492700	-2.38384
OS03G0161100	3.34257			OS08G0399300	-2.38374
OS04G0578000	3.34228			EPlOSAG00000000897	-2.38321
OS11G0247500	3.34175			OS11G0246900	-2.3824
OS03G0314450	3.34035			OS01G0911100	-2.38199
OS09G0466400	3.338			OS07G0425000	-2.3816
OS03G0370500	3.33575			OS02G0126000	-2.3814
OS04G0101400	3.33477			OS03G0285900	-2.38101
OS05G0442700	3.33432			OS03G0115200	-2.38026
OS06G0724700	3.33272			OS01G0684800	-2.37985
OS10G0112500	3.33233			OS09G0505850	-2.37971
OS07G0471900	3.33216			OS11G0153100	-2.37954
OS07G0640300	3.33175			OS12G0130300	-2.37754
OS07G0681300	3.33142			OS03G0360800	-2.37675
OS01G0978100	3.33059			OS01G0806300	-2.37613
OS01G0702000	3.32976			OS03G0427100	-2.3761
OS11G0521500	3.32871			OS10G0501500	-2.37331
OS01G0826900	3.32541			OS06G0663600	-2.37241
OS04G0522625	3.32532			OS05G0269000	-2.37221
OS01G0787000	3.32383			OS10G0563200	-2.37216
OS03G0320900	3.32348			OS02G0471500	-2.37125
OS01G0309800	3.32313			EPlOSAG00000049547	-2.37112
OS09G0482860	3.32297			OS01G0305200	-2.37105
OS07G0650600	3.32251			OS09G0524500	-2.36954
OS01G0229000	3.32234			OS03G0136600	-2.36901
OS04G0249550	3.3217			OS02G0699000	-2.36888
OS07G0163200	3.32156			OS05G0253200	-2.36767
OS05G0242400	3.31745			OS11G0701600	-2.36664
OS04G0638100	3.31685			EPlOSAG00000018755	-2.3657
OS02G0197125	3.31436			OS02G0479700	-2.36523
OS04G0479000	3.31403			OS06G0558700	-2.36438
OS10G0516150	3.31305			OS03G0337200	-2.36372
OS03G0731100	3.31271			OS01G0915000	-2.36359
OS10G0195600	3.31166			OS02G0107350	-2.36324
OS06G0314600	3.31045			OS05G0223200	-2.36162
OS08G0102000	3.30952			OS02G0115801	-2.36148
OS10G0517400	3.3093			OS05G0453500	-2.36146
OS05G0590000	3.30914			OS05G0197200	-2.35956
OS07G0636000	3.30912			OS10G0564800	-2.35422
OS07G0191500	3.30776			EPlOSAG00000008547	-2.35367
OS01G0628000	3.30773			EPlOSAG00000016664	-2.35316
OS04G0604200	3.30721			OS01G0214200	-2.35175
OS10G0577500	3.30708			OS04G0582000	-2.35098
OS06G0216200	3.30455			OS03G0824200	-2.34938
OS02G0739700	3.30377			EPlOSAG00000019247	-2.34933
OS06G0125500	3.29928			OS04G0544000	-2.3488
OS01G0179800	3.29898			OS09G0487100	-2.34811
OS07G0541200	3.29872			OS09G0315800	-2.3481
OS07G0124700	3.29858			OS03G0174900	-2.34808
OS03G0288900	3.29646			OS08G0328350	-2.34709
OS11G0216000	3.29615			OS04G0250200	-2.34665
OS10G0574400	3.29504			OS06G0708100	-2.34551
OS11G0267400	3.29217			EPlOSAG00000009442	-2.34515
OS09G0482761	3.29142			OS02G0818000	-2.34505
OS01G0513950	3.29064			OS01G0847250	-2.34327
OS08G0440900	3.29035			OS07G0537400	-2.34287
OS05G0184901	3.28989			OS12G0571100	-2.34251
OS08G0459300	3.28876			OS12G0113600	-2.34148
OS03G0310800	3.28846			OS12G0605850	-2.3411
OS04G0613500	3.28811			OS12G0267800	-2.34003
OS04G0370100	3.28786			OS11G0671000	-2.33917
OS03G0243700	3.28753			OS11G0248200	-2.33913
OS01G0167700	3.28694			OS02G0702800	-2.3382
OS12G0264800	3.28608			OS02G0704966	-2.33711
OS01G0292700	3.28581			OS01G0132000	-2.33662
OS08G0332700	3.28456			OS08G0428100	-2.33608
OS08G0429800	3.28455			OS03G0396900	-2.33606
OS11G0425300	3.28442			OS01G0852500	-2.33532
OS06G0543400	3.28338			OS01G0514000	-2.33438
OS04G0583600	3.28329			OS03G0775500	-2.33304
OS01G0259400	3.28299			OS01G0301300	-2.33301
OS06G0320500	3.28061			OS10G0462300	-2.33301
OS04G0658300	3.27919			EPlOSAG00000003420	-2.33241
OS01G0716800	3.27798			OS12G0165700	-2.33206
OS11G0153400	3.27731			OS02G0820700	-2.33121
OS02G0193200	3.27687			OS03G0167550	-2.33081
OS02G0152900	3.27638			OS02G0550650	-2.33071
OS06G0112000	3.27543			OS08G0151000	-2.33021
OS08G0544400	3.27482			OS07G0668800	-2.32965
OS04G0407850	3.2745			OS07G0454200	-2.32919
OS02G0646500	3.2737			OS08G0328300	-2.32841
OS10G0550800	3.27358			OS01G0556201	-2.32695
OS04G0416700	3.27312			OS04G0540500	-2.32602
OS01G0958200	3.27311			OS06G0160700	-2.32388
OS12G0259800	3.27232			OS02G0525100	-2.32352
OS04G0127300	3.2711			OS09G0563225	-2.32113
OS04G0523600	3.27055			OS07G0564100	-2.32106
OS03G0221200	3.26874			OS12G0172400	-2.31991
OS09G0481200	3.26864			OS03G0386000	-2.31718
OS12G0258700	3.26823			OS02G0668700	-2.31713
OS11G0489250	3.26784			OS03G0146600	-2.31566
OS02G0206100	3.26718			OS03G0346200	-2.31504
OS02G0831400	3.26369			OS02G0462200	-2.31441
OS06G0652250	3.26321			EPlOSAG00000001158	-2.31434
OS09G0442400	3.26247			OS04G0165600	-2.31368
OS02G0693400	3.26221			OS03G0725800	-2.3134
OS10G0118200	3.26084			OS05G0125450	-2.31305
OS04G0408600	3.26024			EPlOSAG00000004036	-2.31294
OS05G0518300	3.25824			OS09G0513800	-2.31247
OS07G0188266	3.25695			OS03G0210450	-2.31202
OS02G0773500	3.25344			OS02G0731300	-2.3118
OS05G0404000	3.25303			OS06G0688100	-2.3111
OS06G0191800	3.25285			OS06G0500100	-2.30988
OS06G0638200	3.25217			OS11G0311100	-2.30951
OS09G0436800	3.25077			OS10G0419300	-2.30936
OS12G0171250	3.24865			OS02G0527600	-2.30866
OS03G0769100	3.24793			OS09G0479100	-2.30815
OS02G0538000	3.24633			OS01G0665300	-2.30739
OS10G0553300	3.24609			OS03G0340001	-2.30647
OS09G0275400	3.24497			OS09G0372900	-2.30594
OS08G0113000	3.24223			OS09G0569780	-2.30425
OS09G0423902	3.24157			OS03G0403600	-2.30333
OS07G0659500	3.24153			OS06G0175400	-2.30319
OS02G0570400	3.24118			OS05G0389000	-2.30157
OS08G0359000	3.24077			OS02G0699150	-2.30063
OS06G0155400	3.23938			OS11G0239500	-2.30017
OS02G0148050	3.23666			OS10G0183900	-2.29956
OS01G0833000	3.23516			OS09G0379600	-2.29947
OS03G0850400	3.23322			OS02G0577100	-2.29892
OS12G0225900	3.23269			OS01G0360333	-2.29823
OS03G0287100	3.23156			OS03G0704200	-2.29772
OS10G0512500	3.23063			OS05G0196400	-2.29763
OS05G0527800	3.23045			OS12G0478200	-2.29655
OS04G0530200	3.22713			OS03G0411800	-2.29641
OS12G0510750	3.22493			OS04G0664300	-2.29586
OS05G0217800	3.22413			EPlOSAG00000036704	-2.29563
OS01G0810100	3.22405			EPlOSAG00000037335	-2.29563
OS02G0207100	3.22404			OS08G0156900	-2.29458
OS07G0577600	3.22387			OS03G0164901	-2.29429
OS07G0462200	3.22268			OS01G0913100	-2.2933
OS05G0397900	3.22229			OS10G0396100	-2.2931
OS06G0670100	3.22163			OS01G0900200	-2.29301
OS01G0800500	3.22153			OS01G0899100	-2.29298
OS02G0774200	3.2215			OS01G0566800	-2.29234
OS02G0529700	3.21866			OS01G0293000	-2.29219
OS03G0264800	3.21759			OS02G0227100	-2.2914
OS07G0187400	3.21755			OS05G0560200	-2.29078
OS10G0457400	3.21727			OS08G0184700	-2.29014
OS01G0884800	3.21702			OS09G0251400	-2.2901
OS12G0189400	3.21629			OS05G0378800	-2.28871
OS01G0115600	3.21333			OS03G0159800	-2.28793
OS10G0138150	3.21242			OS03G0727600	-2.28762
OS05G0590300	3.21065			OS06G0542300	-2.28673
OS09G0560850	3.20991			OS08G0325267	-2.28506
OS11G0131100	3.20872			OS05G0149600	-2.28393
OS06G0147300	3.20794			OS05G0538900	-2.28382
OS07G0491900	3.20744			OS03G0125600	-2.28312
OS05G0105000	3.20447			OS10G0528100	-2.28287
OS11G0664800	3.20388			OS03G0184550	-2.28278
OS09G0487200	3.20352			OS09G0505000	-2.28094
OS03G0133000	3.20308			OS08G0216600	-2.2807
OS05G0594500	3.20237			OS03G0729000	-2.28017
OS06G0168600	3.20144			OS06G0295700	-2.27993
OS05G0480000	3.20133			OS03G0680300	-2.27959
OS02G0138000	3.20084			OS06G0300700	-2.27948
OS07G0691200	3.20067			OS07G0160300	-2.27947
OS07G0580900	3.2001			OS03G0300801	-2.27925
OS12G0616600	3.19936			OS08G0126350	-2.27911
OS07G0572400	3.19827			OS01G0743100	-2.27843
OS04G0423100	3.19824			OS07G0669700	-2.27826
OS07G0634400	3.19803			OS08G0550700	-2.27806
OS07G0635500	3.19769			OS03G0210000	-2.27765
OS03G0336000	3.19442			OS01G0723400	-2.27746
OS05G0566400	3.19379			OS01G0329400	-2.27727
OS03G0815332	3.19319			OS04G0683850	-2.27712
OS03G0363500	3.18962			OS05G0553400	-2.27645
OS03G0371400	3.18961			OS06G0347100	-2.27593
OS06G0192100	3.18851			OS01G0118350	-2.27494
OS04G0544400	3.18668			OS08G0143400	-2.27471
OS10G0556200	3.18639			OS10G0169800	-2.27425
OS01G0765500	3.18432			OS04G0618600	-2.27413
OS05G0582450	3.18309			OS01G0268600	-2.27347
OS06G0318800	3.18269			OS05G0121000	-2.273
OS10G0561250	3.18216			OS05G0454500	-2.2729
OS03G0587200	3.18128			OS04G0503500	-2.27183
OS04G0657500	3.17735			OS01G0220500	-2.27115
OS06G0729000	3.17585			OS06G0346300	-2.2711
OS02G0699700	3.17503			OS03G0824600	-2.27053
OS11G0707000	3.17432			OS07G0422100	-2.27004
OS07G0100200	3.17411			OS06G0183900	-2.26993
OS10G0522500	3.1725			OS02G0725300	-2.26934
OS08G0163300	3.17165			OS03G0720500	-2.26895
OS05G0200400	3.17162			OS07G0669675	-2.26874
OS02G0617100	3.16887			OS08G0437050	-2.26843
OS01G0599550	3.16805			OS02G0166950	-2.26833
OS08G0557400	3.16548			OS12G0611100	-2.26812
OS01G0682500	3.16516			OS04G0435300	-2.26699
OS06G0367100	3.16433			OS02G0565100	-2.2663
OS06G0593200	3.16429			OS02G0191500	-2.26582
OS07G0121200	3.16376			OS01G0881966	-2.26423
OS04G0120100	3.16246			OS09G0419100	-2.26403
OS06G0131300	3.16172			OS09G0460400	-2.26259
OS06G0239100	3.15974			OS06G0328900	-2.26213
OS01G0151200	3.15928			OS07G0665200	-2.26115
OS02G0197200	3.15731			OS05G0498800	-2.26113
OS08G0242700	3.1572			OS08G0524000	-2.25976
OS01G0221700	3.15572			OS03G0684300	-2.25963
OS06G0332800	3.15562			OS05G0443900	-2.25885
OS01G0734800	3.15558			OS03G0143150	-2.25846
OS09G0454600	3.15512			OS05G0177100	-2.25846
OS04G0610500	3.15465			OS05G0349500	-2.25725
OS06G0612951	3.15452			OS02G0265300	-2.25528
OS02G0166200	3.15446			OS03G0100900	-2.25484
OS12G0621700	3.15333			OS02G0693200	-2.2547
OS02G0134000	3.15282			OS06G0647500	-2.25469
OS03G0319050	3.15173			OS10G0406600	-2.25434
OS11G0654100	3.14949			OS04G0566500	-2.25424
OS01G0929100	3.14853			OS07G0694300	-2.25403
OS11G0153450	3.14713			OS01G0872500	-2.254
OS04G0372700	3.14466			OS04G0500700	-2.25378
OS09G0326100	3.14399			OS04G0271000	-2.25231
OS02G0678200	3.14165			OS11G0605600	-2.25217
OS06G0228500	3.14153			OS10G0524300	-2.25069
OS04G0414700	3.13978			OS05G0541200	-2.2501
OS03G0607600	3.13944			OS01G0840100	-2.24999
OS03G0299200	3.13935			OS03G0757500	-2.24901
OS02G0158100	3.13934			OS07G0583000	-2.24883
OS05G0272400	3.13859			OS06G0476400	-2.24847
OS06G0245800	3.13838			OS06G0238700	-2.24828
OS09G0400500	3.1363			OS01G0506200	-2.24673
OS05G0482700	3.13503			OS09G0530250	-2.24332
OS02G0462401	3.13496			OS05G0440150	-2.24324
OS08G0544250	3.13474			OS07G0180000	-2.24285
OS08G0546100	3.13413			OS01G0192300	-2.2419
OS02G0106300	3.13088			OS03G0355100	-2.24188
OS11G0696200	3.12976			OS08G0249400	-2.24129
OS07G0566150	3.12877			OS12G0154400	-2.24124
OS01G0134900	3.12806			OS04G0440000	-2.24078
OS08G0421100	3.12789			OS06G0171900	-2.24052
OS02G0589700	3.12686			OS04G0175000	-2.23971
OS09G0461900	3.12605			OS10G0558700	-2.23843
OS01G0843300	3.12457			OS12G0611150	-2.23694
OS04G0604300	3.12379			OS02G0579800	-2.23576
OS02G0634500	3.12294			OS05G0466700	-2.23517
OS02G0203000	3.1224			OS04G0390700	-2.23463
OS04G0684900	3.1213			OS06G0709400	-2.23434
OS02G0797400	3.12129			OS05G0149200	-2.23305
OS11G0270700	3.12012			OS05G0149800	-2.23274
OS04G0538100	3.11908			OS11G0110066	-2.2326
OS05G0516800	3.11835			OS02G0255033	-2.23228
OS05G0155050	3.11817			OS09G0527100	-2.23225
OS06G0127900	3.11734			OS03G0270000	-2.23213
OS01G0705300	3.11712			OS02G0317300	-2.23207
OS01G0286600	3.11661			OS12G0149800	-2.23137
OS02G0815300	3.11632			OS09G0325700	-2.23113
OS01G0922700	3.11617			OS05G0437700	-2.23084
OS06G0694200	3.11564			OS11G0152400	-2.22968
OS02G0498600	3.11562			OS07G0676200	-2.2283
OS01G0645000	3.1156			OS01G0203000	-2.22709
OS03G0437200	3.11554			OS09G0508401	-2.22654
OS06G0569500	3.11524			OS04G0629600	-2.22586
OS09G0423300	3.11374			OS02G0537400	-2.22579
OS09G0469950	3.11231			OS03G0624300	-2.22545
OS03G0386800	3.11207			OS06G0711800	-2.22504
OS03G0281100	3.11143			OS04G0524500	-2.22467
OS01G0971600	3.10874			OS02G0167300	-2.22455
OS01G0880800	3.1072			OS03G0178000	-2.22276
OS11G0694125	3.10675			EPlOSAG00000003168	-2.22225
OS12G0629300	3.10665			OS09G0517900	-2.22189
OS10G0474800	3.1056			OS03G0247200	-2.22138
OS08G0125250	3.10556			OS09G0493500	-2.22022
OS07G0435300	3.10543			OS04G0511400	-2.22015
OS01G0636500	3.10515			OS11G0576400	-2.22011
OS07G0588100	3.1048			OS01G0731800	-2.21989
OS06G0156600	3.10078			OS05G0178600	-2.2198
OS10G0438500	3.09816			OS05G0178900	-2.21974
OS10G0528300	3.09687			OS02G0306550	-2.21943
OS05G0588900	3.09549			OS03G0240900	-2.21847
OS07G0533900	3.09498			OS11G0707300	-2.21782
OS04G0644400	3.09309			OS07G0585000	-2.21725
OS06G0281400	3.09284			OS04G0389100	-2.21663
OS03G0685100	3.09278			OS06G0103300	-2.2164
OS12G0175500	3.09242			OS03G0144100	-2.2161
OS02G0666700	3.09219			OS04G0568900	-2.21597
OS10G0496900	3.08856			OS02G0656500	-2.21595
OS02G0566300	3.08603			OS02G0469300	-2.21404
OS11G0145700	3.08381			OS11G0452400	-2.21373
OS01G0190500	3.08359			OS12G0100100	-2.21206
OS11G0107400	3.08343			OS08G0471900	-2.21205
OS12G0438300	3.08285			OS01G0507500	-2.21166
OS03G0679700	3.08151			OS02G0235600	-2.21163
OS03G0595300	3.08023			OS03G0144150	-2.21064
OS06G0146250	3.07978			OS10G0558750	-2.21027
OS01G0332500	3.07924			OS01G0654450	-2.20944
OS09G0383300	3.07879			OS01G0900800	-2.2094
OS05G0226300	3.07865			OS03G0860100	-2.20908
OS02G0759400	3.07847			EPlOSAG00000044167	-2.20838
OS06G0729400	3.07825			OS05G0171200	-2.20812
OS03G0618366	3.07752			OS07G0121000	-2.20651
OS12G0181500	3.07687			OS07G0686300	-2.20595
OS10G0519300	3.07622			OS05G0411300	-2.20489
OS01G0891300	3.0758			OS06G0570100	-2.20445
OS01G0775100	3.07455			OS02G0279800	-2.20357
OS10G0391400	3.07418			OS08G0150600	-2.20312
OS08G0556900	3.07308			OS06G0701100	-2.20297
OS02G0628200	3.07234			OS06G0130800	-2.20281
OS01G0130200	3.07227			OS03G0638800	-2.20281
OS01G0164650	3.07146			OS04G0309400	-2.20233
OS11G0462100	3.07106			OS05G0408800	-2.20102
OS01G0794100	3.06978			OS07G0196300	-2.20094
OS04G0476400	3.06963			OS09G0474100	-2.20027
OS02G0629266	3.06939			OS07G0198300	-2.19977
OS05G0556400	3.06783			OS02G0649000	-2.19777
OS03G0110900	3.06671			OS09G0363600	-2.19776
OS12G0104300	3.06655			OS05G0594900	-2.19616
OS07G0249900	3.06528			OS01G0572300	-2.19607
OS12G0638300	3.06479			OS05G0200500	-2.19598
OS01G0656200	3.06376			OS10G0371000	-2.19531
OS02G0206550	3.06258			OS02G0702300	-2.19229
OS08G0520000	3.06238			OS05G0214100	-2.19228
OS06G0231100	3.0614			OS09G0381600	-2.19189
OS02G0625500	3.06135			OS02G0522700	-2.18963
OS05G0575000	3.06039			OS08G0127700	-2.18953
OS02G0829800	3.05877			OS01G0232500	-2.18843
OS11G0104400	3.05731			OS04G0671800	-2.18804
OS06G0683400	3.05664			OS05G0106600	-2.18801
OS01G0115700	3.0562			OS02G0301000	-2.18703
OS10G0545500	3.05587			OS04G0349300	-2.1851
OS03G0271100	3.05585			OS11G0573200	-2.1845
OS01G0958100	3.05446			OS06G0703200	-2.18316
OS04G0627400	3.05399			OS05G0491000	-2.182
OS07G0606800	3.05368			OS04G0623650	-2.18184
OS07G0658600	3.0532			OS05G0304200	-2.18053
OS03G0398250	3.05247			OS11G0415450	-2.1788
OS05G0490800	3.05238			OS11G0559600	-2.17867
OS04G0301500	3.05216			OS10G0500350	-2.17866
OS07G0103500	3.05036			OS04G0217600	-2.17816
OS11G0556400	3.04842			OS04G0610000	-2.17601
OS06G0257450	3.04802			OS09G0326850	-2.17579
OS06G0574601	3.04791			OS08G0170800	-2.17549
OS01G0284700	3.0465			OS02G0668500	-2.17534
OS10G0573000	3.04347			OS05G0457000	-2.17512
OS11G0550800	3.04335			OS04G0613400	-2.17467
OS09G0250700	3.04253			OS06G0119900	-2.17425
OS03G0729700	3.04122			OS10G0115600	-2.17407
OS02G0160800	3.04057			OS09G0418000	-2.17299
OS07G0510100	3.03909			OS07G0535600	-2.17268
OS10G0418100	3.03817			OS02G0269200	-2.17244
OS06G0539400	3.03778			OS09G0418375	-2.1724
OS03G0638000	3.03766			OS12G0500800	-2.17222
OS02G0533200	3.03751			OS03G0805400	-2.17221
OS05G0215000	3.03708			OS07G0656200	-2.17197
OS03G0301200	3.03692			OS03G0264600	-2.17145
OS03G0178400	3.03691			OS01G0598900	-2.17141
OS01G0813700	3.03684			OS07G0614500	-2.17134
OS01G0106900	3.03443			OS04G0619200	-2.17005
OS03G0637600	3.03429			OS05G0367400	-2.16979
OS11G0661600	3.03257			OS02G0481900	-2.16977
OS10G0145200	3.03146			OS03G0670700	-2.16938
OS03G0252100	3.03042			OS03G0395900	-2.16915
OS06G0499550	3.03031			OS05G0475550	-2.16875
OS12G0564100	3.03025			OS11G0559533	-2.16837
OS04G0349700	3.03012			OS03G0293400	-2.16625
OS07G0590700	3.02971			OS01G0227250	-2.16572
OS09G0438100	3.02835			OS11G0308800	-2.16529
OS07G0464600	3.02721			OS04G0347800	-2.1643
EPlOSAG00000010979	3.02541			OS08G0310300	-2.16424
OS01G0735900	3.0254			OS05G0554500	-2.16406
OS03G0109800	3.02538			OS05G0456100	-2.16307
OS06G0610800	3.02468			EPlOSAG00000008517	-2.16299
OS01G0101200	3.02322			EPlOSAG00000008518	-2.16299
OS05G0159400	3.02277			EPlOSAG00000008519	-2.16299
OS12G0441300	3.02179			EPlOSAG00000008520	-2.16299
OS10G0422800	3.02074			EPlOSAG00000008521	-2.16299
OS02G0625100	3.02068			OS01G0783500	-2.16296
OS10G0392500	3.01956			OS02G0532500	-2.16261
OS02G0816200	3.01659			OS12G0558366	-2.15995
OS12G0514000	3.01538			OS01G0210750	-2.15965
OS06G0247101	3.01497			OS11G0502700	-2.15883
OS05G0565400	3.0137			OS05G0357800	-2.15872
OS03G0227400	3.01245			OS03G0122300	-2.15842
OS09G0540400	3.01219			OS04G0616750	-2.15767
OS01G0591000	3.01123			OS02G0800600	-2.15764
OS04G0666800	3.01048			OS02G0800800	-2.15764
OS07G0590600	3.01018			OS01G0530316	-2.15711
OS01G0253400	3.00969			OS12G0604000	-2.15541
OS06G0149166	3.00844			OS05G0580800	-2.15525
OS02G0681200	3.00616			OS06G0102750	-2.15342
OS01G0805500	3.00511			OS04G0326300	-2.15268
OS07G0628600	3.004			OS03G0213200	-2.15246
OS02G0207400	3.00348			OS02G0755600	-2.15243
OS08G0375400	3.00189			OS01G0226700	-2.15134
OS12G0150200	3.00159			OS06G0246000	-2.15124
OS02G0668100	3.00147			OS08G0113300	-2.15039
OS02G0255801	3.00087			OS06G0698785	-2.14979
OS09G0259200	3.0008			OS04G0491200	-2.14959
OS12G0170300	2.99934			OS03G0231150	-2.14767
OS10G0484300	2.99891			OS03G0418600	-2.14721
OS05G0131100	2.99875			OS07G0207700	-2.14698
EPlOSAG00000030877	2.99851			OS09G0569900	-2.1466
OS02G0736900	2.99835			OS01G0963300	-2.14558
OS03G0338000	2.99811			OS01G0740500	-2.14489
OS04G0375900	2.99647			OS12G0168150	-2.1436
OS07G0409200	2.99444			OS02G0721600	-2.14338
OS02G0299200	2.99415			OS04G0634800	-2.14329
OS03G0851700	2.99066			OS02G0462000	-2.14135
OS01G0942200	2.99045			OS06G0319133	-2.14082
OS02G0170000	2.98996			OS06G0113600	-2.14066
EPlOSAG00000024200	2.98929			OS02G0733400	-2.13973
OS01G0197700	2.98737			OS02G0550900	-2.13966
OS04G0553650	2.98678			OS07G0124800	-2.13964
OS03G0151850	2.98602			OS11G0265100	-2.13915
OS05G0514350	2.98422			OS01G0184050	-2.139
OS09G0395600	2.98401			OS06G0129400	-2.13846
OS08G0531000	2.98327			OS02G0531450	-2.13842
OS07G0421866	2.98173			OS01G0187500	-2.1376
OS05G0499800	2.97978			OS02G0655200	-2.13716
OS06G0255001	2.97938			OS09G0466100	-2.13641
OS04G0447100	2.979			OS02G0727500	-2.13639
OS11G0539200	2.97884			OS11G0533800	-2.13406
OS03G0370000	2.97882			OS01G0962500	-2.13294
OS09G0466300	2.9786			OS04G0634500	-2.13208
OS04G0686500	2.97711			OS05G0360400	-2.13119
OS03G0730000	2.97702			OS09G0272600	-2.13107
OS04G0448900	2.97608			OS08G0117900	-2.13056
OS04G0586000	2.9749			OS08G0320300	-2.13
OS04G0433900	2.97272			OS03G0195400	-2.12968
OS01G0555100	2.97228			OS10G0447400	-2.12918
OS01G0589800	2.97038			OS02G0630300	-2.12915
OS01G0901550	2.97001			OS04G0623500	-2.12813
OS03G0452801	2.96969			OS05G0482600	-2.12807
OS09G0125900	2.96941			OS08G0225100	-2.12798
OS04G0430200	2.96854			OS01G0579600	-2.12775
OS04G0551700	2.96787			OS06G0634600	-2.12728
OS03G0116300	2.96566			OS01G0571700	-2.12633
OS09G0494200	2.96531			OS09G0284300	-2.12412
OS02G0730900	2.96403			OS02G0795800	-2.12401
OS05G0555300	2.95869			OS01G0282251	-2.12379
OS11G0586300	2.95852			OS07G0245200	-2.12157
OS05G0215300	2.95572			OS03G0638200	-2.12145
OS04G0185100	2.9547			OS10G0516000	-2.12073
OS06G0557700	2.95419			OS01G0766600	-2.11916
OS05G0176100	2.9529			OS06G0514700	-2.11891
OS08G0296900	2.95284			OS06G0606100	-2.11891
OS06G0264800	2.95276			OS04G0674025	-2.11879
OS05G0227100	2.95257			EPlOSAG00000027216	-2.11852
OS02G0574600	2.95152			OS06G0206401	-2.11749
OS04G0614650	2.95101			OS08G0327700	-2.11653
OS02G0816100	2.94995			OS03G0183600	-2.11645
OS08G0392100	2.94986			OS07G0642300	-2.11557
OS12G0299600	2.94883			OS11G0249900	-2.11521
OS05G0160800	2.94659			OS03G0743200	-2.11463
OS05G0566300	2.94615			OS09G0248200	-2.11399
OS01G0382000	2.9456			OS07G0492300	-2.11359
OS02G0188500	2.94552			OS07G0633200	-2.11275
OS08G0156100	2.94464			OS02G0227400	-2.11242
OS01G0306800	2.94422			OS06G0606000	-2.1121
OS08G0510800	2.94209			OS06G0356800	-2.112
OS01G0367900	2.94124			OS03G0625800	-2.11192
OS07G0105600	2.93988			OS01G0680400	-2.11166
OS10G0554900	2.93981			OS07G0606500	-2.11132
OS03G0327100	2.93859			OS11G0562100	-2.11121
OS05G0563550	2.93854			OS02G0823200	-2.11079
OS08G0391800	2.93829			OS07G0670300	-2.10992
OS01G0588900	2.93769			OS04G0443700	-2.10616
OS02G0462300	2.93572			OS09G0462301	-2.10607
OS12G0189700	2.93509			OS03G0333500	-2.10552
OS07G0123500	2.93504			OS05G0420000	-2.10477
OS05G0442550	2.93456			OS09G0459600	-2.10468
OS09G0567500	2.9327			OS06G0676500	-2.10448
OS09G0412300	2.93253			OS04G0669800	-2.10426
OS06G0231350	2.93248			OS07G0188750	-2.10405
OS01G0168800	2.93084			OS02G0182900	-2.10402
OS02G0652600	2.93042			OS06G0697000	-2.10377
OS08G0447900	2.92859			OS08G0439100	-2.1036
OS08G0382400	2.92785			OS05G0448300	-2.10296
OS02G0307800	2.92751			OS05G0521500	-2.10279
OS09G0449650	2.92719			OS06G0472300	-2.10201
OS06G0493600	2.92653			OS04G0379900	-2.10138
OS02G0684500	2.92534			OS11G0531300	-2.10078
OS09G0327400	2.92491			OS03G0167200	-2.10044
OS03G0764100	2.92415			OS06G0647900	-2.09838
OS07G0437500	2.92369			OS11G0258900	-2.09819
OS03G0310900	2.92303			OS06G0695500	-2.09772
OS01G0357200	2.92095			OS11G0163100	-2.09745
OS01G0949900	2.91982			OS06G0672700	-2.09708
EPlOSAG00000034999	2.91974			OS11G0307550	-2.09694
OS04G0650000	2.919			OS09G0507600	-2.09686
OS07G0421932	2.91795			OS05G0542600	-2.09682
OS09G0111100	2.91564			OS05G0468900	-2.09662
OS10G0503250	2.91559			OS01G0884400	-2.09618
OS01G0749200	2.91434			OS01G0182500	-2.09558
OS03G0737300	2.91294			OS01G0965600	-2.09553
OS05G0555450	2.91265			OS01G0817900	-2.09516
OS12G0178200	2.91135			OS03G0363200	-2.09403
OS03G0188500	2.90878			OS09G0482740	-2.09362
OS06G0247000	2.90854			OS03G0839000	-2.09354
OS04G0372750	2.90835			OS07G0439000	-2.09307
OS09G0554000	2.90807			OS04G0382300	-2.09255
OS02G0164800	2.90793			OS02G0530300	-2.09163
OS10G0528400	2.90589			OS02G0266200	-2.09139
OS03G0118600	2.90446			OS06G0536850	-2.08926
OS01G0801100	2.90294			OS01G0857700	-2.08836
OS08G0192100	2.90231			OS06G0566850	-2.08775
OS09G0385700	2.90158			OS05G0398000	-2.08732
OS05G0435800	2.90125			OS06G0565300	-2.08652
OS07G0274700	2.89945			OS10G0458700	-2.08482
OS12G0117850	2.89928			OS02G0192250	-2.08335
OS01G0279700	2.89927			OS04G0635450	-2.08129
OS03G0738400	2.8991			OS05G0269500	-2.08106
OS11G0180600	2.89851			OS02G0503400	-2.08072
OS03G0819600	2.89694			OS12G0623500	-2.08003
OS10G0200700	2.89676			EPlOSAG00000002235	-2.07985
OS07G0576000	2.89412			OS06G0142500	-2.0797
OS10G0478100	2.89195			OS05G0550300	-2.07884
OS10G0418000	2.89109			OS02G0210800	-2.07737
OS01G0379101	2.88962			OS02G0712700	-2.07725
OS08G0130400	2.88828			OS02G0555000	-2.07709
OS01G0217900	2.88692			OS03G0674600	-2.07708
OS02G0131050	2.88469			OS05G0535300	-2.07671
OS01G0627933	2.88436			OS12G0157200	-2.0764
OS05G0476200	2.88422			OS09G0476000	-2.07629
OS03G0287750	2.88396			OS10G0141500	-2.07575
OS01G0508500	2.8828			OS05G0425700	-2.075
OS07G0409400	2.8824			OS06G0677400	-2.07485
OS04G0379800	2.87678			OS10G0139500	-2.0747
OS01G0743400	2.87588			OS05G0244700	-2.07302
OS11G0153700	2.87464			OS03G0586600	-2.07169
OS01G0221800	2.87462			OS03G0265600	-2.07061
OS03G0351200	2.87271			OS05G0583551	-2.06943
OS11G0100151	2.87131			OS07G0147600	-2.06911
OS05G0158500	2.87108			OS07G0673100	-2.06858
OS11G0629400	2.87104			OS12G0416300	-2.06818
OS07G0406800	2.8702			OS07G0560300	-2.06766
OS04G0650366	2.86983			OS05G0143200	-2.06765
OS04G0486500	2.86487			OS12G0572400	-2.06764
OS05G0584950	2.8639			OS01G0952600	-2.06591
OS01G0847700	2.86321			OS07G0194351	-2.06387
OS04G0465600	2.86168			OS07G0644600	-2.06347
OS05G0304600	2.86156			OS03G0183000	-2.06337
OS10G0562900	2.8599			OS08G0277900	-2.06227
OS01G0252600	2.85939			OS06G0247850	-2.06164
OS04G0671300	2.85891			OS06G0179400	-2.06133
OS02G0817900	2.85801			OS11G0159000	-2.05846
OS01G0826400	2.85723			OS08G0480500	-2.05794
OS06G0543500	2.85629			OS09G0130300	-2.05744
OS12G0226066	2.85548			OS02G0770300	-2.05726
OS05G0333600	2.8547			OS12G0498700	-2.05647
OS08G0432500	2.85447			OS03G0262400	-2.05639
OS04G0457100	2.85434			OS06G0332900	-2.05566
OS05G0574400	2.85428			OS03G0205150	-2.05543
OS11G0114150	2.85414			OS01G0121100	-2.05356
OS04G0676100	2.85258			OS02G0493200	-2.05276
OS09G0565200	2.85154			OS03G0325400	-2.05268
OS01G0901500	2.84831			OS02G0538900	-2.05254
OS01G0558825	2.84827			OS10G0497500	-2.0499
OS02G0810500	2.84775			OS02G0771450	-2.04945
OS03G0294100	2.84745			OS04G0506800	-2.04935
OS05G0477100	2.84636			OS01G0838800	-2.04867
OS01G0905200	2.84612			OS12G0597500	-2.04719
OS12G0420400	2.84581			OS03G0411100	-2.04618
OS06G0273200	2.84417			OS10G0556900	-2.04432
OS01G0307500	2.8441			OS06G0114650	-2.04407
OS12G0156866	2.84391			OS09G0506900	-2.04301
OS08G0434000	2.84148			OS05G0240200	-2.04264
OS07G0626800	2.84144			OS06G0717600	-2.0425
OS01G0868400	2.84143			OS01G0673300	-2.04235
OS05G0163300	2.8398			OS06G0558766	-2.04225
OS05G0538250	2.83923			OS10G0136950	-2.04201
OS01G0170051	2.83891			OS08G0116400	-2.04167
OS01G0616300	2.83815			OS06G0475500	-2.04153
OS06G0187000	2.83787			OS01G0933600	-2.04097
OS12G0454600	2.83761			OS01G0962200	-2.04066
OS06G0214800	2.83627			EPlOSAG00000029914	-2.04062
OS01G0939450	2.83604			OS11G0629582	-2.04059
OS03G0387300	2.83515			OS01G0223500	-2.04042
OS07G0457550	2.83504			OS04G0606200	-2.03961
OS05G0318600	2.83458			OS02G0699900	-2.03935
OS06G0683200	2.83374			OS11G0250100	-2.03841
OS02G0778400	2.83347			OS08G0461000	-2.03767
OS12G0208900	2.83302			OS01G0885000	-2.03741
OS01G0113650	2.83219			OS02G0142850	-2.03692
OS02G0261000	2.83127			OS03G0248300	-2.03669
OS02G0829100	2.83044			OS06G0717700	-2.03641
OS10G0405500	2.83028			OS04G0688600	-2.0359
OS03G0212400	2.8291			OS08G0405700	-2.03571
OS07G0604800	2.82869			OS04G0398000	-2.03571
OS06G0232650	2.82773			OS07G0537600	-2.0346
OS03G0587000	2.82601			OS04G0645700	-2.03312
OS01G0966200	2.82577			OS01G0372100	-2.03212
OS12G0208950	2.82469			OS03G0314500	-2.03186
OS07G0607500	2.82388			OS08G0442400	-2.03136
OS11G0167500	2.82162			OS02G0557250	-2.03095
OS05G0119850	2.81872			OS04G0306800	-2.03082
OS05G0499400	2.81844			OS01G0858350	-2.03048
OS01G0593200	2.8184			OS07G0598900	-2.02862
OS01G0854000	2.81774			OS08G0371200	-2.02729
OS01G0369200	2.81761			OS03G0818300	-2.02724
OS02G0130200	2.8165			OS07G0615400	-2.02675
OS01G0636400	2.81529			OS04G0413900	-2.02588
OS12G0516200	2.81462			OS05G0500900	-2.02537
OS07G0178950	2.81449			OS06G0617800	-2.02452
OS09G0485800	2.81395			OS10G0412700	-2.02423
OS09G0567300	2.81265			OS03G0101000	-2.02392
OS09G0542600	2.81254			OS10G0151800	-2.02376
OS01G0848300	2.81226			OS08G0100400	-2.02371
OS11G0499600	2.8109			OS03G0206100	-2.02365
OS09G0539400	2.80874			OS09G0337500	-2.02272
OS07G0582400	2.80661			OS01G0694000	-2.02254
OS05G0551801	2.80653			OS12G0630100	-2.02186
OS01G0205300	2.80584			OS04G0337800	-2.02175
OS03G0245700	2.80481			OS01G0666200	-2.02
OS06G0245900	2.80257			OS11G0483600	-2.01909
OS01G0216000	2.80063			OS11G0611600	-2.01857
OS04G0662700	2.80037			OS11G0701000	-2.01793
OS03G0708500	2.80014			OS01G0308600	-2.01782
OS07G0601000	2.79996			OS06G0708700	-2.01688
OS02G0589450	2.79954			OS03G0355300	-2.01601
OS04G0514301	2.79933			EPlOSAG00000049691	-2.01598
EPlOSAG00000043606	2.79846			OS03G0132800	-2.01418
OS02G0771100	2.79831			OS12G0572300	-2.01412
OS03G0827700	2.79754			OS03G0271400	-2.01381
OS05G0488600	2.79651			OS03G0278300	-2.01052
OS01G0759900	2.79538			OS01G0267100	-2.01043
OS04G0671500	2.79531			OS05G0498700	-2.00998
OS01G0112201	2.79468			OS08G0453800	-2.00987
OS02G0178500	2.79368			OS04G0548700	-2.00927
OS08G0157500	2.79365			OS12G0610250	-2.00769
OS08G0106300	2.79302			OS02G0101300	-2.00759
OS12G0548100	2.79148			OS05G0173700	-2.00747
OS05G0395400	2.79107			OS01G0316600	-2.00704
OS05G0382000	2.79059			OS05G0594200	-2.00603
OS05G0102600	2.79046			OS10G0413500	-2.00512
OS01G0618400	2.78986			OS02G0272900	-2.00478
OS02G0804500	2.78956			OS12G0589100	-2.0041
OS12G0123800	2.78894			OS07G0459200	-2.00216
OS02G0816600	2.78866			OS01G0184800	-2.00208
OS07G0503500	2.78771			OS11G0526900	-2.002
OS02G0750200	2.78715			OS11G0634200	-2.00173
OS01G0800900	2.78649			OS09G0534800	-2.00168
OS03G0315800	2.78611			OS06G0336200	-2.00086
OS07G0275100	2.78471			OS06G0161100	-2.00079
OS03G0788600	2.78421			OS03G0793000	-1.99717
OS11G0128932	2.78325			OS07G0543000	-1.99658
OS06G0581300	2.78306			OS01G0950900	-1.99636
OS12G0190000	2.78277			OS01G0877600	-1.99578
OS10G0389300	2.78204			OS07G0239200	-1.99503
OS02G0613900	2.7809			OS05G0581900	-1.99421
OS02G0175400	2.78052			OS06G0698711	-1.99369
OS03G0202001	2.77974			OS07G0535700	-1.99199
OS05G0409400	2.77963			OS01G0921600	-1.99122
OS12G0204500	2.77778			OS05G0447200	-1.99087
OS01G0760900	2.77774			OS06G0715550	-1.99081
OS03G0314750	2.7773			OS03G0231950	-1.99032
OS06G0160600	2.77705			OS03G0829200	-1.98962
OS01G0612900	2.77656			OS01G0209200	-1.98932
OS04G0648950	2.77647			OS04G0419400	-1.98813
OS10G0183500	2.77564			OS04G0438600	-1.98779
OS03G0821150	2.77479			OS04G0405800	-1.98772
EPlOSAG00000012578	2.77455			OS04G0682050	-1.98696
OS05G0296530	2.77278			OS01G0872650	-1.98645
OS09G0517825	2.77239			OS02G0204201	-1.98639
OS08G0421800	2.77192			OS03G0177300	-1.9863
OS02G0595100	2.77083			OS04G0678700	-1.9857
OS07G0412100	2.77007			OS02G0798800	-1.98521
OS01G0164600	2.76918			OS08G0537900	-1.98452
OS04G0675400	2.76858			OS04G0393300	-1.98383
EPlOSAG00000018148	2.76542			OS01G0311500	-1.98375
OS03G0284900	2.76481			OS04G0668600	-1.98349
OS06G0281501	2.76455			OS02G0796300	-1.98332
OS04G0540600	2.76285			OS08G0550600	-1.98217
OS05G0455400	2.76262			OS12G0460100	-1.98066
OS09G0502950	2.76121			OS03G0152300	-1.98049
OS11G0540600	2.76041			OS08G0540300	-1.97898
OS01G0720400	2.75882			OS05G0580600	-1.97848
OS01G0695700	2.75815			OS01G0212100	-1.97838
OS07G0578125	2.75781			OS01G0853400	-1.97818
OS05G0226900	2.75697			OS03G0723400	-1.97784
OS04G0337500	2.75694			OS03G0167600	-1.97751
OS05G0404400	2.75675			OS10G0577800	-1.97738
OS07G0223001	2.7563			OS01G0845950	-1.97666
OS11G0134700	2.75548			OS12G0508266	-1.9759
OS03G0651950	2.75471			OS02G0522800	-1.97558
OS02G0761400	2.75448			OS11G0582700	-1.97543
OS02G0506600	2.75273			OS09G0131400	-1.97504
OS12G0188700	2.75186			OS07G0419500	-1.9744
OS11G0432400	2.7497			OS03G0100050	-1.9728
OS01G0606000	2.74828			OS01G0846300	-1.97276
OS09G0530000	2.74824			OS12G0290200	-1.97231
OS03G0786250	2.74804			OS02G0128500	-1.97149
OS01G0254300	2.74603			OS11G0426850	-1.97114
OS12G0174700	2.74379			OS10G0564200	-1.97088
OS05G0583950	2.74378			OS02G0128300	-1.97029
OS02G0214500	2.74372			OS10G0401000	-1.96972
OS04G0351333	2.74316			OS02G0655600	-1.96927
OS05G0104650	2.7425			OS06G0550800	-1.96919
OS05G0493100	2.742			OS05G0449500	-1.96907
OS09G0439500	2.74051			OS06G0524500	-1.96843
OS09G0483150	2.74005			OS02G0461100	-1.96821
OS03G0425000	2.73976			OS02G0629000	-1.96799
OS08G0520900	2.73936			OS07G0621201	-1.96763
OS07G0119800	2.73785			OS11G0189900	-1.96671
OS03G0169100	2.73671			OS03G0363850	-1.96617
OS01G0534700	2.73636			OS02G0139100	-1.96543
OS05G0543600	2.7362			OS02G0232500	-1.96444
OS03G0243900	2.73522			OS11G0638900	-1.96421
OS06G0318600	2.73384			OS06G0227200	-1.96413
OS08G0445000	2.73301			OS01G0117900	-1.96403
OS07G0614850	2.733			OS11G0654000	-1.96352
OS04G0486800	2.73266			OS08G0367300	-1.96307
OS08G0113100	2.73234			OS03G0383800	-1.96275
OS06G0166200	2.73231			OS03G0856700	-1.96245
OS01G0168200	2.73089			OS05G0592450	-1.96151
OS06G0108900	2.73001			OS04G0303100	-1.96131
OS02G0594900	2.72966			OS03G0745550	-1.96099
OS05G0341450	2.7296			OS11G0438500	-1.96066
OS04G0464800	2.72816			OS09G0439600	-1.96036
OS11G0543900	2.72728			OS07G0194950	-1.95921
OS03G0815400	2.72707			OS04G0530500	-1.95767
OS02G0125700	2.7269			OS06G0232000	-1.95709
OS02G0702000	2.72685			OS01G0750900	-1.95569
OS01G0299100	2.72606			OS02G0730075	-1.95472
OS07G0645300	2.72595			OS11G0226966	-1.954
OS09G0249900	2.72589			OS02G0456800	-1.95385
OS03G0596101	2.72553			OS05G0229000	-1.95363
OS01G0881450	2.72529			OS01G0850700	-1.95331
OS02G0264800	2.72519			OS03G0294001	-1.95331
OS03G0798300	2.72438			OS05G0569300	-1.95326
OS06G0593800	2.7242			OS08G0103600	-1.95221
OS09G0467200	2.72368			OS07G0179500	-1.95217
OS01G0581300	2.72317			OS02G0665600	-1.95189
OS01G0358300	2.72165			OS05G0475475	-1.95168
OS01G0135700	2.72154			OS02G0834100	-1.9512
OS04G0367000	2.72069			OS06G0675300	-1.95072
OS03G0128400	2.71907			OS04G0379916	-1.9506
OS04G0523650	2.71872			OS04G0549400	-1.95058
OS01G0235100	2.71638			OS04G0481550	-1.94948
OS01G0817000	2.71472			OS02G0565600	-1.94889
OS01G0369700	2.71357			OS02G0800433	-1.94883
OS01G0278900	2.7124			OS02G0800750	-1.94883
OS02G0718100	2.71192			OS02G0801210	-1.94883
OS07G0222900	2.71065			OS11G0592200	-1.94806
OS07G0509700	2.71061			OS01G0170800	-1.94768
OS03G0232400	2.71019			OS08G0460600	-1.94735
OS02G0251900	2.71012			OS12G0590400	-1.94713
OS06G0114366	2.70919			OS01G0225500	-1.94693
OS01G0864500	2.70824			OS02G0126800	-1.94668
OS03G0324650	2.70803			OS01G0136900	-1.94463
OS02G0530100	2.70796			OS09G0412400	-1.94399
OS01G0208700	2.70722			OS07G0457300	-1.94276
OS01G0866500	2.70715			OS04G0163425	-1.94253
OS03G0302900	2.7064			OS03G0640400	-1.94194
OS02G0598200	2.70602			OS12G0125200	-1.94188
OS01G0226250	2.70524			OS03G0676300	-1.94103
OS02G0828500	2.70495			OS01G0807800	-1.94091
OS07G0217600	2.7035			OS12G0636000	-1.93985
OS04G0557000	2.70349			OS10G0205700	-1.93968
OS12G0628100	2.70183			OS04G0430600	-1.9392
OS01G0137700	2.70109			OS04G0450800	-1.93916
OS01G0621300	2.70105			OS03G0689100	-1.9384
OS03G0859100	2.70099			EPlOSAG00000009394	-1.93832
OS08G0512500	2.70055			OS06G0506000	-1.93689
OS03G0242300	2.6997			OS03G0577200	-1.93673
OS02G0739000	2.69894			OS04G0496150	-1.93623
OS05G0552200	2.69765			OS12G0639600	-1.93575
OS11G0242500	2.69761			OS11G0600600	-1.93522
OS10G0190500	2.69723			OS04G0401700	-1.93415
OS07G0204900	2.69656			OS02G0766700	-1.93379
OS06G0729650	2.69512			OS04G0610700	-1.9335
OS03G0685500	2.69455			OS03G0185300	-1.93343
OS03G0279801	2.69124			OS04G0607600	-1.93312
OS01G0919800	2.68996			OS04G0692000	-1.93295
OS03G0832800	2.68933			OS04G0219000	-1.93261
OS03G0197175	2.68733			OS07G0562400	-1.93204
OS05G0186601	2.68627			OS01G0112000	-1.93165
OS09G0532700	2.68608			OS02G0667100	-1.93116
OS05G0186000	2.68569			OS02G0562600	-1.93081
OS04G0655300	2.6834			OS01G0867200	-1.93033
OS02G0529900	2.68327			OS02G0799600	-1.93015
OS02G0788500	2.68319			OS01G0617200	-1.92799
OS07G0106000	2.68277			OS11G0708000	-1.92675
OS09G0407700	2.68271			OS01G0223900	-1.92661
OS12G0102700	2.68215			OS12G0507200	-1.92656
OS01G0505866	2.68178			OS06G0496800	-1.92622
OS12G0117400	2.68161			OS11G0546000	-1.92617
EPlOSAG00000010043	2.68063			OS06G0713800	-1.92526
EPlOSAG00000025983	2.68049			OS03G0248400	-1.92512
OS01G0637800	2.68047			OS07G0495100	-1.92512
OS08G0511400	2.68018			OS06G0174400	-1.92491
OS12G0515300	2.67988			OS03G0435900	-1.92469
OS05G0386700	2.67968			OS11G0368172	-1.92469
OS03G0265400	2.67911			OS07G0164100	-1.9243
OS07G0675100	2.67864			OS11G0444800	-1.92306
OS01G0550800	2.67642			OS01G0844800	-1.92306
OS12G0559000	2.67589			EPlOSAG00000004439	-1.92251
OS07G0252400	2.67424			OS11G0248466	-1.92227
OS02G0731700	2.67332			OS03G0125700	-1.922
OS02G0727966	2.67288			OS03G0563600	-1.92185
OS10G0150800	2.67287			OS09G0386500	-1.92181
OS02G0638300	2.67148			OS09G0544800	-1.91963
OS04G0209300	2.67067			OS03G0743500	-1.91925
OS10G0567000	2.67028			OS03G0640100	-1.91741
OS03G0841900	2.66794			OS03G0244700	-1.91702
[truncated: 5,432 more rows]
