# Supplementary material for: Transcriptional Modulation during Photomorphogenesis in Rice Seedlings
Source: Genes (Basel). 2024 Aug 14;15(8):1072. doi: 10.3390/genes15081072 (PMC11353317; doi:10.3390/genes15081072)
Supplement: Supplementary file 1 [file genes-15-01072-s001.zip › Supplementary Table S5.xlsx]

## Sheet: Sheet1
Supplementary Table 5: Transcription factors regulating MVA pathway genes
TF	TF description		Target	Target description	Upregulated
Os09g0516200	bZIP	regulates	Os08g0544900	HMGS
Os12g0162500	bZIP	regulates	Os08g0544900	HMGS	Dark
Os09g0457900	AP2-EREBP	regulates	Os08g0512700	HMGR	Light
Os01g0165000	AP2-EREBP	regulates	Os02g0109100	MDD	Dark
Os01g0224100	AP2-EREBP	regulates	Os02g0109100	MDD
Os01g0657400	AP2-EREBP	regulates	Os02g0109100	MDD
Os02g0194200	C3H	regulates	Os02g0109100	MDD	Dark
Os02g0638650	AP2-EREBP	regulates	Os02g0109100	MDD
Os02g0655200	AP2-EREBP	regulates	Os02g0109100	MDD	Dark
Os02g0797100	AP2-EREBP	regulates	Os02g0109100	MDD	Dark
Os03g0191900	AP2-EREBP	regulates	Os02g0109100	MDD	Dark
Os03g0263000	AP2-EREBP	regulates	Os02g0109100	MDD
Os03g0860100	AP2-EREBP	regulates	Os02g0109100	MDD	Dark
Os04g0399800	AP2-EREBP	regulates	Os02g0109100	MDD
Os04g0669200	AP2-EREBP	regulates	Os02g0109100	MDD
Os05g0121400	C2H2	regulates	Os02g0109100	MDD	Dark
Os05g0497200	AP2-EREBP	regulates	Os02g0109100	MDD	Dark
Os09g0309700	AP2-EREBP	regulates	Os02g0109100	MDD	Light
